# Supplementary material for: 14-Benzoyl­mesaconine hydro­chloride methanol monosolvate
Source: Acta Crystallogr Sect E Struct Rep Online. 2011 Mar 26;67(Pt 4):o974–5. doi: 10.1107/S1600536811010300 (PMC3099831; doi:10.1107/S1600536811010300)
Supplement: Supplementary file 1 [file e-67-0o974-sup1.cif]

##############################################################################
###                                                                        ###
###        Electronic paper (Acta Crystallographica Section E)             ###
###                                                                        ###
##############################################################################
#                                                                            #
# This CIF contains the data in a paper accepted for publication in Acta     #
# Crystallographica Section E. It conforms to the requirements of Notes      #
# for Authors for Section E, and has been peer reviewed under the auspices   #
# of the IUCr Commission on Journals.                                        #
#                                                                            #
# Full details of the Crystallographic Information File format               #
# are given in the paper "The Crystallographic Information File (CIF):       #
# a New Standard Archive File for Crystallography" by S. R. Hall, F. H.      #
# Allen and I. D. Brown [Acta Cryst. (1991), A47, 655-685].                  #
#                                                                            #
# The current version of the core CIF dictionary is obtainable from          #
# ftp://ftp.iucr.org/pub/cif_core.dic. The current version number is 2.4.    #
#                                                                            #
# Software is freely available for graphical display of the structure(s) in  #
# this CIF.  For information consult the CIF home page http://www.iucr.org/  #
# cif/home.html                                                              #
#                                                                            #
# This file may be used for bona fide research purposes within the           #
# scientific community so long as proper attribution is given to the journal # 
# article from which it was obtained.                                        #
#                                                                            #
##############################################################################
                                             
data_I
_audit_creation_method     SHELXL-97
_chemical_name_systematic
;
8-benzoyloxy-4,9,11,11a-tetrahydroxy-6,10,13-trimethoxy-3-methoxymethyl-
1-methyltetradecahydro-1<i>H</i>-3,6a,12-(epiethane-1,1,2-triyl)-7,9-
methanonaphtho[2,3-<i>b</i>]azocin-1-ium chloride
methanol monosolvate
;
_chemical_name_common
;
14-Benzoylmesaconine hydrochloride methanol monosolvate
;
_chemical_formula_moiety     'C31 H44 N O10 +, Cl -, C H4 O'
_chemical_formula_sum     'C32 H48 Cl N O11'
_chemical_formula_iupac     'C31 H44 N O10 +, Cl -, C H4 O'
_chemical_formula_weight     658.16
_chemical_melting_point     ?
_symmetry_cell_setting     orthorhombic
_symmetry_space_group_name_H-M     'P 21 21 21'
_symmetry_space_group_name_Hall     'P 2ac 2ab'
loop_
    _symmetry_equiv_pos_as_xyz
    'x, y, z'
    '-x+1/2, -y, z+1/2'
    '-x, y+1/2, -z+1/2'
    'x+1/2, -y+1/2, -z'
_cell_length_a     12.919(3)
_cell_length_b     15.748(3)
_cell_length_c     16.045(3)
_cell_angle_alpha     90.00
_cell_angle_beta     90.00
_cell_angle_gamma     90.00
_cell_volume     3264.2(11)
_cell_formula_units_Z     4
_cell_measurement_reflns_used     5837
_cell_measurement_theta_min     2.82
_cell_measurement_theta_max     27.90
_cell_measurement_temperature     123(2)
_exptl_crystal_description     block
_exptl_crystal_colour     colorless
_exptl_crystal_size_max     0.30
_exptl_crystal_size_mid     0.20
_exptl_crystal_size_min     0.20
_exptl_crystal_density_diffrn     1.339
_exptl_crystal_density_meas     ?
_exptl_crystal_density_method     'not measured'
_exptl_crystal_F_000     1408
_exptl_absorpt_coefficient_mu     0.178
_exptl_absorpt_correction_type     multi-scan
_exptl_absorpt_process_details     '(REQAB; Jacobson, 1998)'
_exptl_absorpt_correction_T_min     0.969
_exptl_absorpt_correction_T_max     0.977
_exptl_special_details
;
;
_diffrn_ambient_temperature     123(2)
_diffrn_radiation_type     MoK\a
_diffrn_radiation_wavelength     0.71073
_diffrn_radiation_source     'fine-focus sealed tube'
_diffrn_radiation_monochromator     graphite
_diffrn_measurement_device_type     'Rigaku/MSC Mercury CCD'
_diffrn_measurement_method     \w
_diffrn_detector_area_resol_mean     ?
_diffrn_reflns_number     29100
_diffrn_reflns_av_R_equivalents     0.0499
_diffrn_reflns_av_sigmaI/netI     0.0464
_diffrn_reflns_theta_min     2.99
_diffrn_reflns_theta_max     26.75
_diffrn_reflns_theta_full     26.75
_diffrn_measured_fraction_theta_max     0.996
_diffrn_measured_fraction_theta_full     0.996
_diffrn_reflns_limit_h_min     -16
_diffrn_reflns_limit_h_max     16
_diffrn_reflns_limit_k_min     -19
_diffrn_reflns_limit_k_max     19
_diffrn_reflns_limit_l_min     -20
_diffrn_reflns_limit_l_max     20
_diffrn_standards_number     0
_diffrn_standards_interval_count     ?
_diffrn_standards_interval_time     ?
_diffrn_standards_decay_%     ?
_refine_special_details
;
Refinement of <i>F</i>^2^ against ALL reflections. The weighted <i>R</i>-factor
<i>wR</i> and goodness of fit <i>S</i> are based on <i>F</i>^2^, conventional
<i>R</i>-factors <i>R</i> are based on <i>F</i>, with <i>F</i> set to zero for
negative <i>F</i>^2^. The threshold expression of <i>F</i>^2^ >
\s(<i>F</i>^2^) is used only for calculating <i>R</i>-factors(gt) <i>etc</i>.
and is not relevant to the choice of reflections for refinement.
<i>R</i>-factors based on <i>F</i>^2^ are statistically about twice as large
as those based on <i>F</i>, and <i>R</i>- factors based on ALL data will be
even larger.
;
_reflns_number_total     6908
_reflns_number_gt     4585
_reflns_threshold_expression     I>2\s(I)
_refine_ls_structure_factor_coef     Fsqd
_refine_ls_matrix_type     full
_refine_ls_R_factor_all     0.0970
_refine_ls_R_factor_gt     0.0468
_refine_ls_wR_factor_gt     0.0979
_refine_ls_wR_factor_ref     0.1507
_refine_ls_goodness_of_fit_ref     1.095
_refine_ls_restrained_S_all     1.095
_refine_ls_number_reflns     6908
_refine_ls_number_parameters     422
_refine_ls_number_restraints     1
_refine_ls_hydrogen_treatment     mixed
_refine_ls_weighting_scheme     calc
_refine_ls_weighting_details
         'calc w=1/[\s^2^(Fo^2^)+(0.0400P)^2^+3.5000P] where P=(Fo^2^+2Fc^2^)/3'
_atom_sites_solution_hydrogens     geom
_atom_sites_solution_primary     direct
_atom_sites_solution_secondary     difmap
_refine_ls_shift/su_max     0.001
_refine_ls_shift/su_mean     0.000
_refine_diff_density_max     0.362
_refine_diff_density_min     -0.503
_refine_ls_extinction_method     'SHELXL97 (Sheldrick, 2008)'
_refine_ls_extinction_coef     0.0187(13)
_refine_ls_extinction_expression
                                  'Fc^*^=kFc[1+0.001xFc^2^\l^3^/sin(2\q)]^-1/4^'
_refine_ls_abs_structure_details     'Flack (1983), 1726 Friedel pairs'
_refine_ls_abs_structure_Flack     -0.01(11)
loop_
    _atom_type_symbol
    _atom_type_description
    _atom_type_scat_dispersion_real
    _atom_type_scat_dispersion_imag
    _atom_type_scat_source
    'C' 'C' 0.0033 0.0016
                         'International Tables Vol C Tables 4.2.6.8 and 6.1.1.4'
    'H' 'H' 0.0000 0.0000
                         'International Tables Vol C Tables 4.2.6.8 and 6.1.1.4'
    'N' 'N' 0.0061 0.0033
                         'International Tables Vol C Tables 4.2.6.8 and 6.1.1.4'
    'O' 'O' 0.0106 0.0060
                         'International Tables Vol C Tables 4.2.6.8 and 6.1.1.4'
    'Cl' 'Cl' 0.1484 0.1585
                         'International Tables Vol C Tables 4.2.6.8 and 6.1.1.4'
_computing_data_collection     'RAPID-AUTO (Rigaku, 1998)'
_computing_cell_refinement     'RAPID-AUTO (Rigaku, 1998)'
_computing_data_reduction     'CrystalStructure (Rigaku/MSC, 2002)'
_computing_structure_solution     'SHELXS97 (Sheldrick, 2008)'
_computing_structure_refinement     'SHELXL97 (Sheldrick, 2008)'
_computing_molecular_graphics     'ORTEPII (Johnson, 1976)'
_computing_publication_material     'SHELXL97 (Sheldrick, 2008)'
loop_
    _atom_site_type_symbol
    _atom_site_label
    _atom_site_fract_x
    _atom_site_fract_y
    _atom_site_fract_z
    _atom_site_U_iso_or_equiv
    _atom_site_adp_type
    _atom_site_calc_flag
    _atom_site_refinement_flags
    _atom_site_occupancy
    _atom_site_disorder_assembly
    _atom_site_disorder_group
    O O1 0.2155(3) 0.3580(2) 0.1441(2) 0.0676(9) Uani d . 1 . .
    O O2 0.2226(2) 0.37571(18) 0.28249(16) 0.0457(7) Uani d . 1 . .
    O O3 0.2193(2) 0.53973(19) 0.3747(2) 0.0562(8) Uani d . 1 . .
    H H3A 0.1791 0.5138 0.4050 0.084 Uiso calc R 1 . .
    O O4 0.4338(2) 0.30793(17) 0.47185(17) 0.0462(7) Uani d . 1 . .
    H H4A 0.4359 0.2560 0.4693 0.069 Uiso calc R 1 . .
    O O5 0.2329(2) 0.40600(19) 0.47032(18) 0.0525(7) Uani d . 1 . .
    O O6 0.4216(2) 0.26331(16) 0.27517(17) 0.0448(7) Uani d . 1 . .
    H H6 0.4352 0.2220 0.3044 0.067 Uiso calc R 1 . .
    O O7 0.6872(2) 0.28611(17) 0.23706(19) 0.0500(7) Uani d . 1 . .
    O O8 0.6159(2) 0.59029(17) 0.42349(19) 0.0523(7) Uani d . 1 . .
    O O9 0.8284(2) 0.5542(2) 0.4047(2) 0.0591(8) Uani d . 1 . .
    H H9 0.8901 0.5451 0.4126 0.089 Uiso calc R 1 . .
    O O10 0.8654(2) 0.4637(2) 0.1640(2) 0.0633(9) Uani d . 1 . .
    N N1 0.6874(2) 0.4220(2) 0.4292(2) 0.0434(8) Uani d D 1 . .
    H H1 0.696(4) 0.4762(16) 0.446(3) 0.076(17) Uiso d D 1 . .
    C C1 0.0994(3) 0.2805(2) 0.2312(2) 0.0414(9) Uani d . 1 . .
    C C2 0.0520(3) 0.2385(3) 0.1659(3) 0.0452(9) Uani d . 1 . .
    H H2 0.0758 0.2469 0.1118 0.054 Uiso calc R 1 . .
    C C3 -0.0302(3) 0.1842(3) 0.1797(3) 0.0560(11) Uani d . 1 . .
    H H3 -0.0619 0.1566 0.1353 0.067 Uiso calc R 1 . .
    C C4 -0.0649(4) 0.1712(3) 0.2602(3) 0.0586(11) Uani d . 1 . .
    H H4 -0.1205 0.1349 0.2699 0.070 Uiso calc R 1 . .
    C C5 -0.0174(4) 0.2119(3) 0.3265(3) 0.0595(12) Uani d . 1 . .
    H H5 -0.0404 0.2027 0.3807 0.071 Uiso calc R 1 . .
    C C6 0.0649(3) 0.2668(3) 0.3116(3) 0.0517(10) Uani d . 1 . .
    H H6A 0.0968 0.2943 0.3559 0.062 Uiso calc R 1 . .
    C C7 0.1852(3) 0.3401(3) 0.2127(3) 0.0450(9) Uani d . 1 . .
    C C8 0.2993(3) 0.4412(3) 0.2759(2) 0.0410(9) Uani d . 1 . .
    H H8 0.2795 0.4810 0.2317 0.049 Uiso calc R 1 . .
    C C9 0.4112(3) 0.4122(2) 0.2622(2) 0.0394(8) Uani d . 1 . .
    H H9A 0.4209 0.3946 0.2042 0.047 Uiso calc R 1 . .
    C C10 0.4718(3) 0.4964(2) 0.2794(3) 0.0410(9) Uani d . 1 . .
    H H10 0.4736 0.5284 0.2270 0.049 Uiso calc R 1 . .
    C C11 0.3996(3) 0.5450(2) 0.3401(3) 0.0468(10) Uani d . 1 . .
    H H11A 0.4360 0.5578 0.3915 0.056 Uiso calc R 1 . .
    H H11B 0.3771 0.5980 0.3152 0.056 Uiso calc R 1 . .
    C C12 0.3068(3) 0.4881(2) 0.3577(3) 0.0423(9) Uani d . 1 . .
    C C13 0.3285(3) 0.4250(2) 0.4295(3) 0.0424(9) Uani d . 1 . .
    H H13 0.3749 0.4523 0.4697 0.051 Uiso calc R 1 . .
    C C14 0.3773(3) 0.3403(2) 0.4020(2) 0.0380(8) Uani d . 1 . .
    H H14 0.3197 0.3009 0.3927 0.046 Uiso calc R 1 . .
    C C15 0.4424(3) 0.3400(2) 0.3210(2) 0.0380(8) Uani d . 1 . .
    C C16 0.5854(3) 0.4909(2) 0.3125(2) 0.0403(9) Uani d . 1 . .
    C C17 0.5845(3) 0.4256(2) 0.3837(2) 0.0388(9) Uani d . 1 . .
    H H17 0.5283 0.4382 0.4229 0.047 Uiso calc R 1 . .
    C C18 0.5609(3) 0.3453(2) 0.3357(2) 0.0379(8) Uani d . 1 . .
    H H18A 0.5859 0.2952 0.3658 0.045 Uiso calc R 1 . .
    C C19 0.6176(3) 0.3550(2) 0.2510(3) 0.0411(9) Uani d . 1 . .
    H H19 0.5653 0.3538 0.2067 0.049 Uiso calc R 1 . .
    C C20 0.7003(4) 0.2693(3) 0.1503(3) 0.0655(13) Uani d . 1 . .
    H H20A 0.6348 0.2541 0.1263 0.098 Uiso calc R 1 . .
    H H20B 0.7483 0.2234 0.1431 0.098 Uiso calc R 1 . .
    H H20C 0.7265 0.3192 0.1231 0.098 Uiso calc R 1 . .
    C C21 0.6640(3) 0.4455(2) 0.2540(3) 0.0413(9) Uani d . 1 . .
    H H21 0.6640 0.4715 0.1985 0.050 Uiso calc R 1 . .
    C C22 0.7736(3) 0.3949(3) 0.3727(3) 0.0470(10) Uani d . 1 . .
    H H22A 0.7645 0.3358 0.3574 0.056 Uiso calc R 1 . .
    H H22B 0.8393 0.4004 0.4015 0.056 Uiso calc R 1 . .
    C C23 0.7741(3) 0.4501(3) 0.2944(3) 0.0449(9) Uani d . 1 . .
    C C24 0.8054(3) 0.5448(3) 0.3170(3) 0.0510(10) Uani d . 1 . .
    H H24 0.8672 0.5601 0.2850 0.061 Uiso calc R 1 . .
    C C25 0.7206(3) 0.6064(3) 0.2961(3) 0.0488(10) Uani d . 1 . .
    H H25A 0.7130 0.6090 0.2360 0.059 Uiso calc R 1 . .
    H H25B 0.7405 0.6625 0.3153 0.059 Uiso calc R 1 . .
    C C26 0.6178(3) 0.5833(2) 0.3343(3) 0.0450(9) Uani d . 1 . .
    H H26 0.5653 0.6218 0.3117 0.054 Uiso calc R 1 . .
    C C27 0.6260(5) 0.6758(3) 0.4529(4) 0.0805(17) Uani d . 1 . .
    H H27A 0.6957 0.6950 0.4442 0.121 Uiso calc R 1 . .
    H H27B 0.6101 0.6778 0.5113 0.121 Uiso calc R 1 . .
    H H27C 0.5791 0.7118 0.4230 0.121 Uiso calc R 1 . .
    C C28 0.8615(3) 0.4165(3) 0.2395(3) 0.0529(11) Uani d . 1 . .
    H H28A 0.9270 0.4215 0.2688 0.064 Uiso calc R 1 . .
    H H28B 0.8499 0.3569 0.2272 0.064 Uiso calc R 1 . .
    C C29 0.9648(4) 0.4617(4) 0.1275(3) 0.0717(15) Uani d . 1 . .
    H H29A 1.0140 0.4871 0.1648 0.108 Uiso calc R 1 . .
    H H29B 0.9638 0.4927 0.0760 0.108 Uiso calc R 1 . .
    H H29C 0.9842 0.4038 0.1168 0.108 Uiso calc R 1 . .
    C C30 0.6832(4) 0.3678(3) 0.5058(3) 0.0565(11) Uani d . 1 . .
    H H30A 0.6665 0.3105 0.4904 0.085 Uiso calc R 1 . .
    H H30B 0.6311 0.3893 0.5429 0.085 Uiso calc R 1 . .
    H H30C 0.7492 0.3688 0.5332 0.085 Uiso calc R 1 . .
    C C31 0.2372(4) 0.4038(5) 0.5574(3) 0.093(2) Uani d . 1 . .
    H H31A 0.2842 0.3600 0.5748 0.140 Uiso calc R 1 . .
    H H31B 0.1695 0.3922 0.5793 0.140 Uiso calc R 1 . .
    H H31C 0.2609 0.4576 0.5780 0.140 Uiso calc R 1 . .
    Cl Cl1 0.44750(9) 0.12099(7) 0.41575(8) 0.0623(3) Uani d . 1 . .
    O O11 0.0250(2) 0.51954(19) 0.46583(18) 0.0553(8) Uani d . 1 . .
    H H11 0.0125 0.4738 0.4882 0.083 Uiso calc R 1 . .
    C C32 0.0388(5) 0.5825(4) 0.5277(3) 0.0859(18) Uani d . 1 . .
    H H32A 0.1112 0.5888 0.5394 0.129 Uiso calc R 1 . .
    H H32B 0.0030 0.5659 0.5776 0.129 Uiso calc R 1 . .
    H H32C 0.0115 0.6355 0.5081 0.129 Uiso calc R 1 . .
loop_
    _atom_site_aniso_label
    _atom_site_aniso_U_11
    _atom_site_aniso_U_22
    _atom_site_aniso_U_33
    _atom_site_aniso_U_12
    _atom_site_aniso_U_13
    _atom_site_aniso_U_23
    O1 0.065(2) 0.091(3) 0.0468(18) -0.0232(19) 0.0066(16) 0.0031(17)
    O2 0.0363(14) 0.0545(16) 0.0463(16) -0.0098(13) -0.0066(12) 0.0044(13)
    O3 0.0364(15) 0.0546(18) 0.078(2) 0.0108(14) 0.0071(15) 0.0074(15)
    O4 0.0481(16) 0.0467(15) 0.0437(16) 0.0047(13) -0.0087(13) 0.0078(12)
    O5 0.0400(15) 0.0694(19) 0.0480(17) -0.0030(14) 0.0094(13) 0.0029(14)
    O6 0.0535(16) 0.0353(13) 0.0455(16) -0.0068(13) -0.0035(13) -0.0059(12)
    O7 0.0474(15) 0.0444(16) 0.0583(19) 0.0102(13) 0.0082(14) 0.0005(13)
    O8 0.0550(17) 0.0406(14) 0.0613(19) -0.0047(13) -0.0044(15) -0.0061(13)
    O9 0.0442(16) 0.0607(19) 0.073(2) -0.0027(15) -0.0088(15) -0.0015(16)
    O10 0.0484(17) 0.078(2) 0.064(2) 0.0129(16) 0.0109(15) 0.0216(17)
    N1 0.0363(17) 0.047(2) 0.047(2) 0.0004(15) -0.0043(14) 0.0067(16)
    C1 0.0357(19) 0.044(2) 0.044(2) -0.0035(17) -0.0020(17) -0.0013(17)
    C2 0.038(2) 0.049(2) 0.049(2) 0.0003(18) -0.0015(18) -0.0070(18)
    C3 0.049(2) 0.056(3) 0.063(3) -0.003(2) -0.002(2) -0.010(2)
    C4 0.051(3) 0.055(3) 0.069(3) -0.008(2) -0.009(2) 0.000(2)
    C5 0.051(2) 0.070(3) 0.058(3) -0.015(2) 0.005(2) 0.008(2)
    C6 0.049(2) 0.063(3) 0.042(2) -0.009(2) -0.001(2) 0.001(2)
    C7 0.0338(19) 0.052(2) 0.049(2) -0.0007(18) -0.0068(18) -0.0001(19)
    C8 0.0301(18) 0.044(2) 0.049(2) -0.0122(16) -0.0049(16) 0.0044(18)
    C9 0.0366(19) 0.040(2) 0.042(2) -0.0006(16) -0.0022(16) 0.0031(16)
    C10 0.0326(19) 0.0377(19) 0.053(2) -0.0016(16) -0.0046(17) 0.0052(17)
    C11 0.034(2) 0.039(2) 0.067(3) -0.0009(17) -0.0008(18) -0.0007(19)
    C12 0.0273(17) 0.043(2) 0.056(2) 0.0056(16) 0.0023(17) 0.0014(18)
    C13 0.0355(19) 0.045(2) 0.046(2) -0.0002(17) 0.0008(17) 0.0011(17)
    C14 0.0357(18) 0.044(2) 0.0344(19) -0.0005(17) -0.0001(16) 0.0054(16)
    C15 0.0406(19) 0.0355(18) 0.038(2) -0.0005(17) -0.0038(16) -0.0002(15)
    C16 0.040(2) 0.0340(19) 0.047(2) 0.0036(16) -0.0041(17) 0.0042(16)
    C17 0.0305(18) 0.040(2) 0.046(2) 0.0014(16) -0.0049(16) 0.0057(16)
    C18 0.0368(19) 0.0338(17) 0.043(2) 0.0000(16) -0.0075(17) 0.0036(15)
    C19 0.039(2) 0.038(2) 0.046(2) 0.0066(16) 0.0077(17) 0.0015(16)
    C20 0.069(3) 0.065(3) 0.063(3) 0.004(3) 0.011(3) -0.010(2)
    C21 0.036(2) 0.039(2) 0.049(2) -0.0008(16) -0.0003(17) 0.0087(17)
    C22 0.0331(19) 0.052(2) 0.056(3) 0.0042(18) -0.0018(18) 0.0094(19)
    C23 0.038(2) 0.043(2) 0.054(2) -0.0018(17) -0.0015(18) 0.0083(18)
    C24 0.037(2) 0.052(2) 0.064(3) 0.0022(19) -0.002(2) 0.008(2)
    C25 0.038(2) 0.042(2) 0.066(3) -0.0072(18) -0.0068(19) 0.0109(19)
    C26 0.039(2) 0.041(2) 0.055(3) -0.0004(17) -0.0077(18) 0.0049(18)
    C27 0.102(4) 0.052(3) 0.087(4) -0.016(3) 0.001(3) -0.017(3)
    C28 0.040(2) 0.055(3) 0.063(3) 0.006(2) 0.008(2) 0.009(2)
    C29 0.060(3) 0.080(3) 0.075(3) 0.007(3) 0.028(3) 0.020(3)
    C30 0.057(3) 0.066(3) 0.047(2) 0.003(2) -0.005(2) 0.014(2)
    C31 0.062(3) 0.171(7) 0.047(3) 0.008(4) 0.011(2) 0.017(4)
    Cl1 0.0678(7) 0.0509(6) 0.0683(8) 0.0090(6) 0.0048(6) 0.0101(5)
    O11 0.0571(18) 0.0564(18) 0.0523(18) -0.0034(16) -0.0013(15) 0.0072(14)
    C32 0.128(5) 0.073(3) 0.057(3) -0.012(4) -0.008(3) -0.008(3)
_geom_special_details
;
All e.s.d.'s (except the e.s.d. in the dihedral angle between two l.s. planes)
are estimated using the full covariance matrix. The cell e.s.d.'s are taken
into account individually in the estimation of e.s.d.'s in distances, angles
and torsion angles; correlations between e.s.d.'s in cell parameters are only
used when they are defined by crystal symmetry. An approximate (isotropic)
treatment of cell e.s.d.'s is used for estimating e.s.d.'s involving l.s.
planes.
;
loop_
    _geom_bond_atom_site_label_1
    _geom_bond_atom_site_label_2
    _geom_bond_site_symmetry_2
    _geom_bond_distance
    _geom_bond_publ_flag
    O1 C7 . 1.202(5) ?
    O2 C7 . 1.342(5) ?
    O2 C8 . 1.434(4) ?
    O3 C12 . 1.420(4) ?
    O3 H3A . 0.8200 ?
    O4 C14 . 1.431(4) ?
    O4 H4A . 0.8200 ?
    O5 C31 . 1.399(5) ?
    O5 C13 . 1.430(4) ?
    O6 C15 . 1.439(4) ?
    O6 H6 . 0.8200 ?
    O7 C19 . 1.426(4) ?
    O7 C20 . 1.427(5) ?
    O8 C27 . 1.433(5) ?
    O8 C26 . 1.436(5) ?
    O9 C24 . 1.445(5) ?
    O9 H9 . 0.8200 ?
    O10 C29 . 1.412(5) ?
    O10 C28 . 1.423(5) ?
    N1 C22 . 1.498(5) ?
    N1 C30 . 1.497(5) ?
    N1 C17 . 1.518(5) ?
    N1 H1 . 0.901(19) ?
    C1 C2 . 1.382(5) ?
    C1 C6 . 1.383(6) ?
    C1 C7 . 1.482(5) ?
    C2 C3 . 1.381(6) ?
    C2 H2 . 0.9300 ?
    C3 C4 . 1.383(7) ?
    C3 H3 . 0.9300 ?
    C4 C5 . 1.386(6) ?
    C4 H4 . 0.9300 ?
    C5 C6 . 1.390(6) ?
    C5 H5 . 0.9300 ?
    C6 H6A . 0.9300 ?
    C8 C12 . 1.509(6) ?
    C8 C9 . 1.532(5) ?
    C8 H8 . 0.9800 ?
    C9 C15 . 1.531(5) ?
    C9 C10 . 1.564(5) ?
    C9 H9A . 0.9800 ?
    C10 C11 . 1.552(6) ?
    C10 C16 . 1.563(5) ?
    C10 H10 . 0.9800 ?
    C11 C12 . 1.523(5) ?
    C11 H11A . 0.9700 ?
    C11 H11B . 0.9700 ?
    C12 C13 . 1.547(5) ?
    C13 C14 . 1.540(5) ?
    C13 H13 . 0.9800 ?
    C14 C15 . 1.548(5) ?
    C14 H14 . 0.9800 ?
    C15 C18 . 1.552(5) ?
    C16 C17 . 1.537(5) ?
    C16 C26 . 1.553(5) ?
    C16 C21 . 1.557(6) ?
    C17 C18 . 1.512(5) ?
    C17 H17 . 0.9800 ?
    C18 C19 . 1.551(5) ?
    C18 H18A . 0.9800 ?
    C19 C21 . 1.548(5) ?
    C19 H19 . 0.9800 ?
    C20 H20A . 0.9600 ?
    C20 H20B . 0.9600 ?
    C20 H20C . 0.9600 ?
    C21 C23 . 1.565(5) ?
    C21 H21 . 0.9800 ?
    C22 C23 . 1.528(5) ?
    C22 H22A . 0.9700 ?
    C22 H22B . 0.9700 ?
    C23 C28 . 1.526(6) ?
    C23 C24 . 1.587(6) ?
    C24 C25 . 1.501(5) ?
    C24 H24 . 0.9800 ?
    C25 C26 . 1.507(5) ?
    C25 H25A . 0.9700 ?
    C25 H25B . 0.9700 ?
    C26 H26 . 0.9800 ?
    C27 H27A . 0.9600 ?
    C27 H27B . 0.9600 ?
    C27 H27C . 0.9600 ?
    C28 H28A . 0.9700 ?
    C28 H28B . 0.9700 ?
    C29 H29A . 0.9600 ?
    C29 H29B . 0.9600 ?
    C29 H29C . 0.9600 ?
    C30 H30A . 0.9600 ?
    C30 H30B . 0.9600 ?
    C30 H30C . 0.9600 ?
    C31 H31A . 0.9600 ?
    C31 H31B . 0.9600 ?
    C31 H31C . 0.9600 ?
    O11 C32 . 1.414(6) ?
    O11 H11 . 0.8200 ?
    C32 H32A . 0.9600 ?
    C32 H32B . 0.9600 ?
    C32 H32C . 0.9600 ?
loop_
    _geom_angle_atom_site_label_1
    _geom_angle_atom_site_label_2
    _geom_angle_atom_site_label_3
    _geom_angle_site_symmetry_1
    _geom_angle_site_symmetry_3
    _geom_angle
    _geom_angle_publ_flag
    C7 O2 C8 . . 119.2(3) ?
    C12 O3 H3A . . 109.5 ?
    C14 O4 H4A . . 109.5 ?
    C31 O5 C13 . . 115.3(4) ?
    C15 O6 H6 . . 109.5 ?
    C19 O7 C20 . . 111.6(3) ?
    C27 O8 C26 . . 113.5(3) ?
    C24 O9 H9 . . 109.5 ?
    C29 O10 C28 . . 111.9(3) ?
    C22 N1 C30 . . 111.2(3) ?
    C22 N1 C17 . . 111.8(3) ?
    C30 N1 C17 . . 112.6(3) ?
    C22 N1 H1 . . 111(3) ?
    C30 N1 H1 . . 108(3) ?
    C17 N1 H1 . . 103(3) ?
    C2 C1 C6 . . 119.3(4) ?
    C2 C1 C7 . . 118.9(4) ?
    C6 C1 C7 . . 121.8(4) ?
    C1 C2 C3 . . 121.0(4) ?
    C1 C2 H2 . . 119.5 ?
    C3 C2 H2 . . 119.5 ?
    C2 C3 C4 . . 119.4(4) ?
    C2 C3 H3 . . 120.3 ?
    C4 C3 H3 . . 120.3 ?
    C3 C4 C5 . . 120.3(4) ?
    C3 C4 H4 . . 119.9 ?
    C5 C4 H4 . . 119.9 ?
    C4 C5 C6 . . 119.6(4) ?
    C4 C5 H5 . . 120.2 ?
    C6 C5 H5 . . 120.2 ?
    C1 C6 C5 . . 120.3(4) ?
    C1 C6 H6A . . 119.8 ?
    C5 C6 H6A . . 119.8 ?
    O1 C7 O2 . . 123.3(4) ?
    O1 C7 C1 . . 125.1(4) ?
    O2 C7 C1 . . 111.5(3) ?
    O2 C8 C12 . . 109.4(3) ?
    O2 C8 C9 . . 116.6(3) ?
    C12 C8 C9 . . 102.1(3) ?
    O2 C8 H8 . . 109.5 ?
    C12 C8 H8 . . 109.5 ?
    C9 C8 H8 . . 109.5 ?
    C8 C9 C15 . . 112.4(3) ?
    C8 C9 C10 . . 101.2(3) ?
    C15 C9 C10 . . 112.9(3) ?
    C8 C9 H9A . . 110.0 ?
    C15 C9 H9A . . 110.0 ?
    C10 C9 H9A . . 110.0 ?
    C11 C10 C16 . . 112.2(3) ?
    C11 C10 C9 . . 103.2(3) ?
    C16 C10 C9 . . 118.9(3) ?
    C11 C10 H10 . . 107.3 ?
    C16 C10 H10 . . 107.3 ?
    C9 C10 H10 . . 107.3 ?
    C12 C11 C10 . . 107.3(3) ?
    C12 C11 H11A . . 110.2 ?
    C10 C11 H11A . . 110.2 ?
    C12 C11 H11B . . 110.2 ?
    C10 C11 H11B . . 110.2 ?
    H11A C11 H11B . . 108.5 ?
    O3 C12 C8 . . 113.3(3) ?
    O3 C12 C11 . . 109.0(3) ?
    C8 C12 C11 . . 100.3(3) ?
    O3 C12 C13 . . 111.6(3) ?
    C8 C12 C13 . . 110.2(3) ?
    C11 C12 C13 . . 111.9(3) ?
    O5 C13 C14 . . 107.7(3) ?
    O5 C13 C12 . . 108.6(3) ?
    C14 C13 C12 . . 114.6(3) ?
    O5 C13 H13 . . 108.6 ?
    C14 C13 H13 . . 108.6 ?
    C12 C13 H13 . . 108.6 ?
    O4 C14 C13 . . 107.0(3) ?
    O4 C14 C15 . . 112.3(3) ?
    C13 C14 C15 . . 117.7(3) ?
    O4 C14 H14 . . 106.4 ?
    C13 C14 H14 . . 106.4 ?
    C15 C14 H14 . . 106.4 ?
    O6 C15 C9 . . 105.0(3) ?
    O6 C15 C14 . . 109.3(3) ?
    C9 C15 C14 . . 111.8(3) ?
    O6 C15 C18 . . 107.8(3) ?
    C9 C15 C18 . . 108.3(3) ?
    C14 C15 C18 . . 114.1(3) ?
    C17 C16 C26 . . 117.4(3) ?
    C17 C16 C21 . . 98.4(3) ?
    C26 C16 C21 . . 112.9(3) ?
    C17 C16 C10 . . 106.4(3) ?
    C26 C16 C10 . . 106.2(3) ?
    C21 C16 C10 . . 115.6(3) ?
    C18 C17 N1 . . 112.9(3) ?
    C18 C17 C16 . . 100.5(3) ?
    N1 C17 C16 . . 112.1(3) ?
    C18 C17 H17 . . 110.3 ?
    N1 C17 H17 . . 110.3 ?
    C16 C17 H17 . . 110.3 ?
    C17 C18 C19 . . 105.6(3) ?
    C17 C18 C15 . . 108.7(3) ?
    C19 C18 C15 . . 109.8(3) ?
    C17 C18 H18A . . 110.9 ?
    C19 C18 H18A . . 110.9 ?
    C15 C18 H18A . . 110.9 ?
    O7 C19 C21 . . 117.5(3) ?
    O7 C19 C18 . . 111.1(3) ?
    C21 C19 C18 . . 104.2(3) ?
    O7 C19 H19 . . 107.9 ?
    C21 C19 H19 . . 107.9 ?
    C18 C19 H19 . . 107.9 ?
    O7 C20 H20A . . 109.5 ?
    O7 C20 H20B . . 109.5 ?
    H20A C20 H20B . . 109.5 ?
    O7 C20 H20C . . 109.5 ?
    H20A C20 H20C . . 109.5 ?
    H20B C20 H20C . . 109.5 ?
    C19 C21 C16 . . 100.9(3) ?
    C19 C21 C23 . . 114.0(3) ?
    C16 C21 C23 . . 108.8(3) ?
    C19 C21 H21 . . 110.9 ?
    C16 C21 H21 . . 110.9 ?
    C23 C21 H21 . . 110.9 ?
    N1 C22 C23 . . 109.8(3) ?
    N1 C22 H22A . . 109.7 ?
    C23 C22 H22A . . 109.7 ?
    N1 C22 H22B . . 109.7 ?
    C23 C22 H22B . . 109.7 ?
    H22A C22 H22B . . 108.2 ?
    C28 C23 C22 . . 106.3(3) ?
    C28 C23 C21 . . 114.7(3) ?
    C22 C23 C21 . . 108.1(3) ?
    C28 C23 C24 . . 105.6(3) ?
    C22 C23 C24 . . 110.3(3) ?
    C21 C23 C24 . . 111.7(3) ?
    O9 C24 C25 . . 107.5(4) ?
    O9 C24 C23 . . 111.8(3) ?
    C25 C24 C23 . . 111.7(3) ?
    O9 C24 H24 . . 108.6 ?
    C25 C24 H24 . . 108.6 ?
    C23 C24 H24 . . 108.6 ?
    C24 C25 C26 . . 113.3(3) ?
    C24 C25 H25A . . 108.9 ?
    C26 C25 H25A . . 108.9 ?
    C24 C25 H25B . . 108.9 ?
    C26 C25 H25B . . 108.9 ?
    H25A C25 H25B . . 107.7 ?
    O8 C26 C25 . . 113.7(3) ?
    O8 C26 C16 . . 107.0(3) ?
    C25 C26 C16 . . 111.9(3) ?
    O8 C26 H26 . . 108.0 ?
    C25 C26 H26 . . 108.0 ?
    C16 C26 H26 . . 108.0 ?
    O8 C27 H27A . . 109.5 ?
    O8 C27 H27B . . 109.5 ?
    H27A C27 H27B . . 109.5 ?
    O8 C27 H27C . . 109.5 ?
    H27A C27 H27C . . 109.5 ?
    H27B C27 H27C . . 109.5 ?
    O10 C28 C23 . . 109.6(3) ?
    O10 C28 H28A . . 109.7 ?
    C23 C28 H28A . . 109.7 ?
    O10 C28 H28B . . 109.7 ?
    C23 C28 H28B . . 109.7 ?
    H28A C28 H28B . . 108.2 ?
    O10 C29 H29A . . 109.5 ?
    O10 C29 H29B . . 109.5 ?
    H29A C29 H29B . . 109.5 ?
    O10 C29 H29C . . 109.5 ?
    H29A C29 H29C . . 109.5 ?
    H29B C29 H29C . . 109.5 ?
    N1 C30 H30A . . 109.5 ?
    N1 C30 H30B . . 109.5 ?
    H30A C30 H30B . . 109.5 ?
    N1 C30 H30C . . 109.5 ?
    H30A C30 H30C . . 109.5 ?
    H30B C30 H30C . . 109.5 ?
    O5 C31 H31A . . 109.5 ?
    O5 C31 H31B . . 109.5 ?
    H31A C31 H31B . . 109.5 ?
    O5 C31 H31C . . 109.5 ?
    H31A C31 H31C . . 109.5 ?
    H31B C31 H31C . . 109.5 ?
    C32 O11 H11 . . 109.5 ?
    O11 C32 H32A . . 109.5 ?
    O11 C32 H32B . . 109.5 ?
    H32A C32 H32B . . 109.5 ?
    O11 C32 H32C . . 109.5 ?
    H32A C32 H32C . . 109.5 ?
    H32B C32 H32C . . 109.5 ?
loop_
    _geom_hbond_atom_site_label_D
    _geom_hbond_atom_site_label_H
    _geom_hbond_atom_site_label_A
    _geom_hbond_site_symmetry_A
    _geom_hbond_distance_DH
    _geom_hbond_distance_HA
    _geom_hbond_distance_DA
    _geom_hbond_angle_DHA
    O3 H3A O5 . 0.82 2.11 2.612(4) 119
    O3 H3A O11 . 0.82 2.22 2.923(4) 144
    O4 H4A Cl1 . 0.82 2.30 3.083(3) 161
    O6 H6 Cl1 . 0.82 2.40 3.197(3) 165
    O9 H9 O11 1_655 0.82 1.98 2.776(4) 163
    N1 H1 O8 . 0.901(19) 2.11(4) 2.808(4) 134(4)
    N1 H1 O9 . 0.901(19) 2.20(4) 2.795(5) 123(4)
    O11 H11 Cl1 4_456 0.82 2.30 3.084(3) 158
data_global
_journal_date_recd_electronic     2011-02-18
_journal_date_accepted     2011-03-18
_journal_name_full     'Acta Crystallographica, Section E'
_journal_year     2011
_journal_volume     67
_journal_issue      4
_journal_page_first     o974
_journal_page_last     o975
_journal_paper_category     QO
_journal_coeditor_code     ZL2352
_publ_contact_author_name     'Song-Qing, Hu'
_publ_contact_author_address
;
College of Light Industry and Food Sciences
South China University of Technology
Guangzhou 510640
People's Republic of China
;
_publ_contact_author_email     fesqhu@scut.edu.cn
_publ_contact_author_fax     '86 20 87113252'
_publ_contact_author_phone     '86 20 87113252'
_publ_section_title
;
14-Benzoylmesaconine hydrochloride methanol monosolvate
;
loop_
    _publ_author_name
    _publ_author_footnote
    _publ_author_address
    'Yan Mu' .
;
College of Light Industry and Food Sciences
South China University of Technology
Guangzhou 510640
People's Republic of China
;
    'Lin Li' .
;
College of Light Industry and Food Sciences
South China University of Technology
Guangzhou 510640
People's Republic of China
;
    'Hai-Liu Wei' .
;
College of Light Industry and Food Sciences
South China University of Technology
Guangzhou 510640
People's Republic of China
;
    'Tong-Chun Kuang' .
;
Analytical and Testing Center
South China University of Technology
Guangzhou 510640
People's Republic of China
;
    'Song-Qing Hu' .
;
College of Light Industry and Food Sciences
South China University of Technology
Guangzhou 510640
People's Republic of China
;
