# Supplementary material for: 14-Benzoyl­mesaconine hydro­chloride methanol monosolvate
Source: Acta Crystallogr Sect E Struct Rep Online. 2011 Mar 26;67(Pt 4):o974–5. doi: 10.1107/S1600536811010300 (PMC3099831; doi:10.1107/S1600536811010300)
Supplement: Supplementary file 2 [file e-67-0o974-Isup2.hkl]

# 
# h,k,l, Fc-squared, Fo-squared, sigma(Fo-squared) and status flag 
# 
data_I
_shelx_title ' shelxl in P2(1)2(1)2(1)' 
_shelx_refln_list_code          4 
_shelx_F_calc_maximum      157.11 
_exptl_crystal_F_000      1408.00 
_reflns_d_resolution_high  0.7896 
 
loop_ 
 _symmetry_equiv_pos_as_xyz 
 'x, y, z' 
 '-x+1/2, -y, z+1/2' 
 '-x, y+1/2, -z+1/2' 
 'x+1/2, -y+1/2, -z' 
 
_cell_length_a    12.9189 
_cell_length_b    15.7478 
_cell_length_c    16.0445 
_cell_angle_alpha  90.000 
_cell_angle_beta   90.000 
_cell_angle_gamma  90.000 
 
_shelx_F_squared_multiplier     1.000 
 
loop_ 
 _refln_index_h 
 _refln_index_k 
 _refln_index_l 
 _refln_F_squared_calc 
 _refln_F_squared_meas 
 _refln_F_squared_sigma 
 _refln_observed_status 
   2   0   0      608.51      571.66      7.28 o 
   4   0   0      310.70      269.84      6.37 o 
   6   0   0     4855.31     5039.94     64.10 o 
   8   0   0     5625.97     5716.15    168.62 o 
  10   0   0       89.05       69.26      9.64 o 
  12   0   0      557.21      614.17     46.02 o 
  14   0   0        5.37       14.69     18.46 o 
  16   0   0       11.98       27.54     23.88 o 
   2   1   0     1864.40     1612.91     13.19 o 
   3   1   0     8279.38     8545.15     81.18 o 
   4   1   0    24682.97    28609.89    515.29 o 
   5   1   0     9839.07     9664.76     85.30 o 
   6   1   0      197.00      197.76      4.58 o 
   7   1   0        2.88        0.06      1.31 o 
   8   1   0      752.34      774.09     13.84 o 
   9   1   0        4.34        2.02      3.30 o 
  10   1   0      390.71      432.44     12.62 o 
  11   1   0      301.96      311.21     17.46 o 
  12   1   0      275.76      370.76     22.69 o 
  13   1   0       91.00      115.64     26.70 o 
  14   1   0        0.54        2.27      9.18 o 
  16   1   0       33.06       26.67     22.99 o 
   1   2   0     5155.85     4886.30    309.68 o 
   2   2   0    11345.56    12974.21    496.52 o 
   3   2   0      446.42      403.50      8.75 o 
   4   2   0      395.52      339.71      8.36 o 
   5   2   0        8.33        2.22      1.37 o 
   6   2   0     2912.38     2833.98     35.00 o 
   7   2   0      161.99       97.55      8.12 o 
   8   2   0     1141.16     1015.63     23.19 o 
   9   2   0     3419.34     3687.82     45.62 o 
  10   2   0      196.60      199.05      8.98 o 
  11   2   0     2882.80     3325.96     83.29 o 
  12   2   0       22.34       20.34      8.66 o 
  13   2   0      118.64      155.76     17.53 o 
  14   2   0       28.11       22.38     25.36 o 
  15   2   0      123.04      101.16     27.47 o 
   1   3   0      389.25      427.90      5.35 o 
   2   3   0     7407.02     8317.42    481.41 o 
   3   3   0      910.48      851.13      9.24 o 
   4   3   0     1644.06     1538.00     20.73 o 
   5   3   0        0.10        0.18      1.08 o 
   6   3   0       43.76       30.73      4.49 o 
   7   3   0      378.70      379.88     10.75 o 
   8   3   0       33.31       13.03      3.28 o 
   9   3   0       33.47       72.26      8.99 o 
  10   3   0      920.22      976.92     32.12 o 
  11   3   0      355.03      423.45     23.20 o 
  12   3   0      101.88      152.94     16.51 o 
  13   3   0        2.90        2.18      9.79 o 
  14   3   0      274.71      383.57     23.09 o 
  15   3   0       27.94       30.87     12.85 o 
  16   3   0        9.43       -0.09      8.41 o 
   0   4   0     5020.00     4961.49    128.59 o 
   1   4   0     5631.05     5481.95     60.65 o 
   2   4   0     7872.53     9033.35    629.43 o 
   3   4   0     5377.93     5752.05    171.75 o 
   4   4   0       32.70       32.21      2.12 o 
   5   4   0     4066.50     3945.79     48.11 o 
   6   4   0     1805.98     1780.98     25.42 o 
   7   4   0        0.37        2.22      2.11 o 
   8   4   0      274.17      263.06     13.53 o 
   9   4   0      308.34      333.36     14.21 o 
  10   4   0      483.12      504.44     54.46 o 
  11   4   0     1924.05     2054.22     51.62 o 
  12   4   0      158.79      238.39     17.03 o 
  13   4   0        2.55        1.77      5.08 o 
  14   4   0       16.04       15.81      7.62 o 
  15   4   0       34.99       25.07     26.44 o 
  16   4   0       37.31       23.95     18.38 o 
   1   5   0     1608.84     1372.55     17.15 o 
   2   5   0      721.14      635.13      6.82 o 
   3   5   0    12186.38    12766.70    202.42 o 
   4   5   0     2836.42     3020.52     29.38 o 
   5   5   0     1687.02     1626.10     21.08 o 
   6   5   0       13.74       13.41      2.17 o 
   7   5   0      950.31      908.76     12.90 o 
   8   5   0      628.27      651.44     10.74 o 
   9   5   0       84.40      118.97      4.98 o 
  10   5   0     1461.60     1563.07     25.37 o 
  11   5   0      137.69      141.08      7.85 o 
  12   5   0        8.30       13.34      6.08 o 
  13   5   0       33.61       45.32     10.36 o 
  14   5   0       17.98       12.45      7.00 o 
  15   5   0        7.47       10.99      9.63 o 
   0   6   0     5220.38     4826.41     86.65 o 
   1   6   0     8026.71     7772.14     93.69 o 
   2   6   0     4105.08     4110.03     39.92 o 
   3   6   0     1857.45     1922.87     34.98 o 
   4   6   0      840.52      980.26     24.05 o 
   5   6   0    13367.99    16652.59    789.78 o 
   6   6   0      494.92      476.14     10.37 o 
   7   6   0     4525.24     4696.61     49.56 o 
   8   6   0        0.06        2.14      2.07 o 
   9   6   0      142.06      142.62      5.41 o 
  10   6   0       33.71       33.44      4.24 o 
  11   6   0       43.14       54.52      5.05 o 
  12   6   0      182.37      224.18     16.46 o 
  13   6   0       25.87        8.87      6.12 o 
  14   6   0        2.60        1.69      5.39 o 
  15   6   0        0.60        0.78      5.12 o 
   1   7   0     2836.94     2854.18     36.94 o 
   2   7   0       14.92       13.89      1.73 o 
   3   7   0     3481.32     3633.21     61.18 o 
   4   7   0      205.47      183.60     15.86 o 
   5   7   0     2201.28     2263.70     46.93 o 
   6   7   0      976.83     1070.22     30.89 o 
   7   7   0      622.39      622.84     15.18 o 
   8   7   0        0.18        2.30      1.61 o 
   9   7   0        6.13        9.23      2.14 o 
  10   7   0      799.18      827.94     27.34 o 
  11   7   0      299.25      340.77     13.39 o 
  12   7   0       80.70       73.49      9.06 o 
  13   7   0       12.66       13.74      5.83 o 
  14   7   0       20.61        2.79      5.91 o 
  15   7   0       10.57        4.67     25.89 o 
   0   8   0       46.29       77.86      6.51 o 
   1   8   0      919.85      977.04     15.55 o 
   2   8   0      818.51      751.16     35.24 o 
   3   8   0      132.19      148.12     12.23 o 
   4   8   0     1962.50     1882.54     42.54 o 
   5   8   0      228.57      241.36     15.82 o 
   6   8   0      833.87      821.78     28.76 o 
   7   8   0      156.40      186.20     20.85 o 
   8   8   0       66.98       64.21      3.75 o 
   9   8   0      301.36      269.66     11.05 o 
  10   8   0       84.31       57.51      2.38 o 
  11   8   0      703.29      698.00     16.55 o 
  12   8   0      154.98      136.41     35.19 o 
  13   8   0        2.03        0.41      2.46 o 
  14   8   0       10.76        7.72     28.29 o 
   1   9   0        5.19        2.31      2.18 o 
   2   9   0     1712.67     1748.30     36.15 o 
   3   9   0       38.75       48.77      8.53 o 
   4   9   0       28.46       27.82      8.47 o 
   5   9   0      386.67      379.88     20.17 o 
   6   9   0      356.52      403.59     22.27 o 
   7   9   0       29.25       47.08     15.18 o 
   8   9   0       62.61       90.79     15.95 o 
   9   9   0      141.73      155.39      6.31 o 
  10   9   0        7.73       10.48     16.80 o 
  11   9   0        0.15        0.58      1.27 o 
  12   9   0        1.83        0.47      8.69 o 
  13   9   0      214.20      266.74     44.23 o 
  14   9   0        2.54       -2.79     16.11 o 
   0  10   0      193.25      207.00     10.89 o 
   1  10   0     1152.38     1150.29     16.38 o 
   2  10   0      415.25      321.02     12.08 o 
   3  10   0      559.99      596.50     11.48 o 
   4  10   0      274.31      292.72     19.58 o 
   5  10   0       91.24       95.25     13.68 o 
   6  10   0       83.13       82.99     17.35 o 
   7  10   0      728.68      917.14     43.40 o 
   8  10   0      210.24      308.57     28.11 o 
   9  10   0      387.64      415.44     22.45 o 
  10  10   0       30.51       31.61     22.47 o 
  11  10   0       39.60       39.39     33.99 o 
  12  10   0       15.26        0.93     12.99 o 
  13  10   0       37.03        2.71     25.47 o 
  14  10   0        1.42       -3.25     18.01 o 
   1  11   0       59.41       48.26      4.75 o 
   2  11   0      199.15      230.12     13.79 o 
   3  11   0        2.47        4.51      2.30 o 
   4  11   0      249.08      293.43     14.19 o 
   5  11   0      139.13      149.99     10.74 o 
   6  11   0     1022.12     1124.08     28.99 o 
   7  11   0     2559.78     2762.04     81.96 o 
   8  11   0      130.17      104.85     11.33 o 
   9  11   0       95.81      103.32      9.63 o 
  10  11   0        0.26       -9.98     14.15 o 
  11  11   0       87.51       96.60     33.31 o 
  12  11   0        3.17       -0.45     12.65 o 
  13  11   0       11.76        0.24     12.25 o 
   0  12   0       21.35       25.96      6.68 o 
   1  12   0      347.45      331.37     11.73 o 
   2  12   0      529.19      497.97     16.58 o 
   3  12   0     1056.98     1064.94     21.35 o 
   4  12   0      734.54      724.58     23.77 o 
   5  12   0        3.55        3.67      6.01 o 
   6  12   0       90.68       92.82     12.03 o 
   7  12   0       19.32       16.66      5.98 o 
   8  12   0       13.93       44.43     11.91 o 
   9  12   0        8.92       -3.42      4.47 o 
  10  12   0        1.97        5.21     17.54 o 
  11  12   0       17.71       23.11     24.75 o 
  12  12   0       32.21        0.47     13.76 o 
  13  12   0        0.08        0.25     13.30 o 
   1  13   0       71.17       84.47      7.79 o 
   2  13   0     1859.48     2043.61     39.81 o 
   3  13   0       11.37       10.89      2.03 o 
   4  13   0       62.93       66.85      9.52 o 
   5  13   0      115.11      130.94     13.65 o 
   6  13   0       47.38       64.21     13.50 o 
   7  13   0      319.67      349.80     33.63 o 
   8  13   0       21.33       28.32      7.81 o 
   9  13   0       19.08       14.38      5.49 o 
  10  13   0        1.88       42.00     28.80 o 
  11  13   0       15.98       30.08     29.00 o 
  12  13   0       57.95        0.32     14.63 o 
   0  14   0       10.87       19.91      8.61 o 
   1  14   0      681.25      712.19     21.28 o 
   2  14   0        0.05        3.28      3.10 o 
   3  14   0      680.63      699.86     30.08 o 
   4  14   0      163.58      153.67     17.49 o 
   5  14   0       49.02       50.65     13.46 o 
   6  14   0      213.65      263.59     17.65 o 
   7  14   0      498.86      536.66     27.88 o 
   8  14   0       20.18       24.22     18.84 o 
   9  14   0       55.73       58.35     32.77 o 
  10  14   0      107.92      152.61     44.37 o 
  11  14   0       16.47       28.27     30.15 o 
   1  15   0        5.42       13.05      6.12 o 
   2  15   0       21.94       29.87      7.09 o 
   3  15   0      268.79      272.51     11.24 o 
   4  15   0      129.18      160.01     43.87 o 
   5  15   0       15.61       31.34     11.99 o 
   6  15   0      389.75      510.60     45.79 o 
   7  15   0       17.11       19.46     11.72 o 
   8  15   0      136.30      143.48     49.61 o 
   9  15   0       69.22      104.44     63.24 o 
  10  15   0       10.94       10.41     25.27 o 
   0  16   0       18.73       23.75      9.55 o 
   1  16   0      197.44      203.17     15.67 o 
   2  16   0       52.36       68.93      5.43 o 
   3  16   0        0.61        0.16      1.28 o 
   4  16   0      102.83      132.65     19.13 o 
   5  16   0        7.40        4.83      9.67 o 
   6  16   0       20.61        5.45      9.77 o 
   7  16   0       63.35      103.03     23.60 o 
   8  16   0      167.74      245.71     53.62 o 
   9  16   0        7.19       23.73     47.82 o 
   1  17   0        0.19       -0.19      4.65 o 
   2  17   0       36.10       24.50      4.72 o 
   3  17   0       15.20       25.19     11.18 o 
   4  17   0        2.98       -1.42      8.70 o 
   5  17   0       52.89       73.36     17.65 o 
   6  17   0        3.02       14.51     10.66 o 
   7  17   0       22.68       14.56     10.21 o 
   8  17   0      113.01      177.45     51.22 o 
   0  18   0       77.66       76.02     42.61 o 
   1  18   0       11.10        3.69      3.46 o 
   2  18   0       23.38       13.41     10.61 o 
   3  18   0       28.18       31.99     16.75 o 
   4  18   0       39.18       51.33     14.43 o 
   5  18   0        0.29        8.96     18.32 o 
   6  18   0        0.00        5.61     13.95 o 
   7  18   0        2.92      -13.11     27.41 o 
   1  19   0        9.30       13.82      9.96 o 
   2  19   0        0.03        4.78      8.77 o 
   3  19   0       43.67       84.98     16.75 o 
   4  19   0        5.22        0.48     12.03 o 
   2   0   1       88.06       56.46      2.60 o 
   3   0   1     1162.70      980.17     12.37 o 
   4   0   1       52.35       37.48      2.69 o 
   5   0   1     7236.81     7334.49     67.22 o 
   6   0   1      809.92      751.64     10.06 o 
   7   0   1      656.72      671.75     10.06 o 
   8   0   1      152.10      169.57      6.59 o 
   9   0   1      496.81      514.90     15.18 o 
  10   0   1     1252.17     1330.43     24.24 o 
  11   0   1     1253.72     1366.26     34.49 o 
  12   0   1       21.60       18.89     10.79 o 
  13   0   1      214.91      248.99     27.82 o 
  14   0   1      130.52      157.56     31.79 o 
 -16   1   1       66.22       94.03     25.24 o 
 -14   1   1       25.74       12.47     16.88 o 
 -13   1   1      249.79      276.61     16.97 o 
 -12   1   1      153.95      148.07     15.08 o 
 -11   1   1      687.01      801.52     23.20 o 
 -10   1   1      340.51      366.91     13.95 o 
  -9   1   1      523.29      567.49     14.00 o 
  -8   1   1     1435.61     1451.00     20.88 o 
  -7   1   1      719.67      748.04     11.36 o 
  -6   1   1     1558.68     1411.87     16.55 o 
  -5   1   1     6140.20     6087.78     61.06 o 
  -4   1   1     1192.65     1188.87     12.70 o 
  -3   1   1     9562.44     9724.56    101.06 o 
  -2   1   1      240.59      291.29      3.44 o 
   2   1   1      229.61      279.10      4.92 o 
   3   1   1     9580.54     9612.56    113.24 o 
   4   1   1     1180.92     1175.95     15.68 o 
   5   1   1     6189.90     6176.84     69.10 o 
   6   1   1     1571.66     1452.67     20.16 o 
   7   1   1      699.33      694.07     23.26 o 
   8   1   1     1458.80     1439.34     20.45 o 
   9   1   1      505.95      547.39     13.97 o 
  10   1   1      342.13      370.61     27.90 o 
  11   1   1      687.74      798.08     21.44 o 
  12   1   1      158.53      156.93     17.82 o 
  13   1   1      245.98      262.49     20.34 o 
  14   1   1       26.29       17.87     19.04 o 
  15   1   1       86.75       84.91     21.26 o 
  16   1   1       66.20        1.30     22.04 o 
 -15   2   1       76.02       84.68     26.74 o 
 -13   2   1       34.07       18.61      7.53 o 
 -12   2   1       42.80       41.99      8.00 o 
 -11   2   1      313.00      349.17     14.92 o 
 -10   2   1      503.61      554.38     15.94 o 
  -9   2   1      300.07      352.28     11.38 o 
  -8   2   1      201.40      218.54     10.48 o 
  -7   2   1     2240.39     2239.20     30.73 o 
  -6   2   1     1199.32     1095.07     19.56 o 
  -5   2   1     3408.00     3383.21     39.62 o 
  -4   2   1     3075.99     2972.92     38.79 o 
  -3   2   1     3929.06     3654.76     42.52 o 
  -2   2   1     9537.82    10496.35    315.62 o 
  -1   2   1     6128.21     5968.27    136.60 o 
   1   2   1     6090.60     5920.54    118.82 o 
   2   2   1     9589.84    11423.04    706.94 o 
   3   2   1     3835.11     3649.83     31.39 o 
   4   2   1     3087.03     3004.00     26.92 o 
   5   2   1     3451.82     3438.10     36.02 o 
   6   2   1     1187.99     1110.02     16.92 o 
   7   2   1     2245.63     2267.39     31.75 o 
   8   2   1      205.37      228.41      8.71 o 
   9   2   1      301.03      347.46     14.25 o 
  10   2   1      494.08      530.84     19.94 o 
  11   2   1      318.60      342.95     16.79 o 
  12   2   1       44.14       50.23     10.38 o 
  13   2   1       31.64       33.64     15.92 o 
  14   2   1       39.99       67.89     13.56 o 
  15   2   1       73.47      112.49     24.21 o 
 -15   3   1       46.34       -0.30     20.41 o 
 -14   3   1       80.85       97.10     16.66 o 
 -13   3   1        6.32        1.69      5.87 o 
 -12   3   1      198.89      196.00     14.23 o 
 -11   3   1      560.44      600.50     19.06 o 
 -10   3   1      431.11      485.74     19.62 o 
  -9   3   1      206.10      218.43     10.99 o 
  -8   3   1      533.09      541.60     12.18 o 
  -7   3   1     1047.56     1063.59     17.40 o 
  -6   3   1     4507.61     4384.17    115.19 o 
  -5   3   1      200.26      197.32      7.49 o 
  -4   3   1     2758.41     2652.94     34.35 o 
  -3   3   1     8826.67     9230.25    160.93 o 
  -2   3   1    24040.68    29176.63   1277.15 o 
  -1   3   1     1761.23     1541.05     21.78 o 
   0   3   1     1599.39     1237.68     14.30 o 
   1   3   1     1798.96     1578.36     13.73 o 
   2   3   1    23850.74    28989.49   1774.91 o 
   3   3   1     8746.96     8949.21     86.46 o 
   4   3   1     2792.27     2696.11     21.46 o 
   5   3   1      208.31      205.18      3.67 o 
   6   3   1     4531.26     4600.27     43.11 o 
   7   3   1     1032.19     1014.07     13.03 o 
   8   3   1      525.65      509.50     11.98 o 
   9   3   1      215.12      210.26     12.34 o 
  10   3   1      443.25      514.22     20.18 o 
  11   3   1      549.40      597.07     19.89 o 
  12   3   1      201.66      216.88     12.79 o 
  13   3   1        5.75        2.27      5.95 o 
  14   3   1       81.05       88.50     12.71 o 
  15   3   1       45.49       60.89     13.07 o 
  16   3   1        4.08       19.47     12.41 o 
 -16   4   1       70.31       60.31     49.31 o 
 -15   4   1       39.81       -0.34     13.07 o 
 -14   4   1       70.26       29.78     32.74 o 
 -13   4   1       99.78      111.31     14.68 o 
 -12   4   1      128.45      136.76     24.45 o 
 -11   4   1      263.61      286.81     15.65 o 
 -10   4   1      296.17      328.18     18.56 o 
  -9   4   1      287.99      300.45     13.71 o 
  -8   4   1      428.27      431.82     15.25 o 
  -7   4   1      187.80      155.96      8.62 o 
  -6   4   1      866.53      857.26     16.96 o 
  -5   4   1     5109.07     5201.16     67.46 o 
  -4   4   1     2904.40     2730.91     34.31 o 
  -3   4   1     5724.88     6091.26    368.36 o 
  -2   4   1     1790.25     1548.31     26.60 o 
  -1   4   1     3710.01     3447.42     49.94 o 
   0   4   1       38.37       43.71      3.39 o 
   1   4   1     3719.49     3448.77     35.82 o 
   2   4   1     1834.40     1602.42     17.38 o 
   3   4   1     5700.91     5494.08     59.59 o 
   4   4   1     2948.66     2786.99     33.90 o 
   5   4   1     5100.92     5245.75     48.09 o 
   6   4   1      897.43      895.40      9.76 o 
   7   4   1      189.74      157.79      4.19 o 
   8   4   1      431.42      436.99      8.10 o 
   9   4   1      280.06      299.11     10.71 o 
  10   4   1      297.60      335.13     13.08 o 
  11   4   1      265.24      286.80     12.91 o 
  12   4   1      125.79      161.35     12.95 o 
  13   4   1       99.34      134.31     21.58 o 
  14   4   1       66.92       67.55     11.54 o 
  15   4   1       39.51       36.75      9.33 o 
  16   4   1       71.86      122.76     22.98 o 
 -15   5   1       50.20        1.49     13.04 o 
 -14   5   1       82.77       75.60     30.16 o 
 -13   5   1      104.19      116.56     26.63 o 
 -12   5   1      228.24      244.78     15.52 o 
 -11   5   1      379.20      458.81     19.87 o 
 -10   5   1      481.70      497.63     19.54 o 
  -9   5   1      387.83      363.72     15.49 o 
  -8   5   1       52.03       45.88      6.61 o 
  -7   5   1      941.77      982.22     19.22 o 
  -6   5   1       54.14       56.12      6.93 o 
  -5   5   1       82.16       66.31      4.97 o 
  -4   5   1       35.50       29.19      7.08 o 
  -3   5   1     5414.30     5416.12     64.03 o 
  -2   5   1     1722.19     1671.91     30.45 o 
  -1   5   1     5037.21     5056.87     77.93 o 
   0   5   1    10043.76     9735.66    115.18 o 
   1   5   1     4971.01     4795.29     54.46 o 
   2   5   1     1685.44     1623.46     12.29 o 
   3   5   1     5477.24     5543.23     62.57 o 
   4   5   1       40.71       28.52      2.30 o 
   5   5   1       77.08       62.97      3.98 o 
   6   5   1       51.72       55.83      2.73 o 
   7   5   1      932.67      977.18     14.10 o 
   8   5   1       54.66       50.45      2.50 o 
   9   5   1      401.38      394.65     12.98 o 
  10   5   1      471.79      508.29     15.87 o 
  11   5   1      382.60      485.14     15.86 o 
  12   5   1      226.78      265.21     18.41 o 
  13   5   1      102.07      136.62     24.78 o 
  14   5   1       82.82      108.10     11.78 o 
  15   5   1       49.59       40.54     17.06 o 
 -15   6   1       74.75       32.43     23.63 o 
 -14   6   1       22.89       10.65     11.75 o 
 -13   6   1       59.67       40.55     12.78 o 
 -12   6   1        9.05       10.68      4.09 o 
 -11   6   1      466.85      504.75     12.76 o 
 -10   6   1      105.80      138.56      6.91 o 
  -9   6   1       84.79       91.16      5.81 o 
  -8   6   1      959.28     1006.35     16.09 o 
  -7   6   1     2025.90     2080.14     26.38 o 
  -6   6   1       19.46       19.35      2.22 o 
  -5   6   1      159.61      130.87     11.22 o 
  -4   6   1      879.53      830.58     23.53 o 
  -3   6   1     2806.07     2684.41     33.75 o 
  -2   6   1      298.76      291.61     11.07 o 
  -1   6   1     1974.59     1858.88     29.18 o 
   0   6   1      992.32      933.05     14.31 o 
   1   6   1     1978.54     1853.40     23.90 o 
   2   6   1      313.71      313.66      3.93 o 
   3   6   1     2851.59     2693.96     27.28 o 
   4   6   1      871.86      798.04     11.21 o 
   5   6   1      143.65      111.92      3.03 o 
   6   6   1       20.90       19.50      2.67 o 
   7   6   1     2030.55     2018.79     30.11 o 
   8   6   1      970.97     1016.24     17.94 o 
   9   6   1       84.60      104.01      7.37 o 
  10   6   1      102.18      129.76      8.34 o 
  11   6   1      473.95      527.64     21.21 o 
  12   6   1        9.01       13.09      6.34 o 
  13   6   1       59.96       61.41      9.89 o 
  14   6   1       23.11       20.87      8.10 o 
  15   6   1       73.70       -0.52      9.95 o 
 -15   7   1       56.46       -1.33     14.01 o 
 -14   7   1       10.84        3.69      7.24 o 
 -13   7   1       24.32       23.88      8.36 o 
 -12   7   1      258.82      281.38     11.61 o 
 -11   7   1       51.34       63.25      4.57 o 
 -10   7   1       86.19      113.18      5.59 o 
  -9   7   1       38.21       39.53      3.97 o 
  -8   7   1      271.73      277.96      6.62 o 
  -7   7   1      233.84      233.73      4.19 o 
  -6   7   1      106.11      122.94     13.03 o 
  -5   7   1     3944.98     4121.05     78.99 o 
  -4   7   1      985.42      950.11     24.91 o 
  -3   7   1     4842.18     4709.46     58.30 o 
  -2   7   1      938.71      966.88     20.73 o 
  -1   7   1     3425.81     3193.70    194.59 o 
   0   7   1     5638.40     5329.41     63.98 o 
   1   7   1     3465.02     3479.93     42.56 o 
   2   7   1      911.16      924.79      9.14 o 
   3   7   1     4864.61     4682.51     50.97 o 
   4   7   1      998.38      963.92     11.70 o 
   5   7   1     3958.58     4117.56     43.40 o 
   6   7   1      111.65      120.88      5.19 o 
   7   7   1      236.06      242.30      8.40 o 
   8   7   1      259.65      270.47      8.71 o 
   9   7   1       36.85       31.73      4.88 o 
  10   7   1       84.22      117.13      8.20 o 
  11   7   1       53.91       63.88      7.52 o 
  12   7   1      254.37      287.32     12.66 o 
  13   7   1       24.70       22.04      8.13 o 
  14   7   1       11.09        4.14      5.19 o 
  15   7   1       56.43       -0.75     13.61 o 
 -14   8   1       43.47       -0.15     13.75 o 
 -13   8   1       17.04        1.96      4.03 o 
 -12   8   1      241.04      255.25     15.39 o 
 -11   8   1       28.61       43.65      6.24 o 
 -10   8   1      358.52      362.76      8.04 o 
  -9   8   1       59.85       57.98      4.50 o 
  -8   8   1      358.29      347.48     22.97 o 
  -7   8   1      100.89      117.61     20.74 o 
  -6   8   1      169.97      167.64     18.61 o 
  -5   8   1      528.95      535.63     23.51 o 
  -4   8   1      565.20      606.09     20.33 o 
  -3   8   1      924.97      943.32     13.92 o 
  -2   8   1      248.18      215.51     12.15 o 
  -1   8   1     1526.72     1493.19     21.68 o 
   0   8   1       13.20       32.21      4.41 o 
   1   8   1     1550.74     1519.09     21.32 o 
   2   8   1      239.86      203.36      3.52 o 
   3   8   1      923.58      963.58     13.76 o 
   4   8   1      557.23      572.59     16.32 o 
   5   8   1      526.40      531.73     14.94 o 
   6   8   1      162.46      166.82      8.51 o 
   7   8   1      104.73      103.66      4.67 o 
   8   8   1      349.89      328.26      7.40 o 
   9   8   1       59.35       57.35      4.75 o 
  10   8   1      356.43      357.21     10.84 o 
  11   8   1       28.62       50.32      6.32 o 
  12   8   1      235.90      274.59     18.11 o 
  13   8   1       16.86       13.05      5.16 o 
  14   8   1       43.01        2.09     13.31 o 
 -14   9   1       27.43        1.34     16.34 o 
 -13   9   1       22.50        0.17     15.52 o 
 -12   9   1       71.90        0.22     20.30 o 
 -11   9   1      234.77      253.15     30.03 o 
 -10   9   1       55.65       33.65      7.94 o 
  -9   9   1      108.95      126.59      8.87 o 
  -8   9   1      298.82      405.00     36.48 o 
  -7   9   1      923.08     1109.90     36.77 o 
  -6   9   1      134.81      150.54     15.36 o 
  -5   9   1      673.55      718.85     26.26 o 
  -4   9   1      668.95      639.29     22.52 o 
  -3   9   1      354.33      330.13      8.03 o 
  -2   9   1     1421.72     1575.46     31.85 o 
  -1   9   1     1466.14     1494.81     23.84 o 
   0   9   1      580.36      592.11     12.13 o 
   1   9   1     1466.09     1504.14     25.78 o 
   2   9   1     1430.90     1553.19     17.91 o 
   3   9   1      367.98      352.20      8.18 o 
   4   9   1      678.91      650.95     16.66 o 
   5   9   1      672.49      703.05     16.80 o 
   6   9   1      134.05      125.53      7.11 o 
   7   9   1      936.78     1040.91     24.83 o 
   8   9   1      303.09      314.17      7.06 o 
   9   9   1      104.63      126.74     22.16 o 
  10   9   1       53.01       31.56      2.96 o 
  11   9   1      233.15      264.83      9.37 o 
  12   9   1       70.05       13.08      8.58 o 
  13   9   1       22.05       -4.53     14.60 o 
  14   9   1       27.33        2.40     12.64 o 
 -14  10   1        0.97       -0.06     12.75 o 
 -13  10   1        9.83       -0.43     15.50 o 
 -12  10   1       46.87       -1.51     46.90 o 
 -11  10   1        2.88        2.79      3.77 o 
 -10  10   1      129.52      155.91     32.91 o 
  -9  10   1       78.21       94.15     28.27 o 
  -8  10   1      150.53      135.01     26.73 o 
  -7  10   1      272.00      288.27     27.43 o 
  -6  10   1      149.39      229.95     42.52 o 
  -5  10   1      582.68      625.55     25.63 o 
  -4  10   1      198.07      245.47     17.86 o 
  -3  10   1      672.19      653.62     23.21 o 
  -2  10   1      491.15      481.65     17.17 o 
  -1  10   1      544.36      557.40     16.74 o 
   0  10   1      177.78      186.87      9.61 o 
   1  10   1      545.96      570.65     16.06 o 
   2  10   1      505.80      450.81     17.98 o 
   3  10   1      692.33      695.67     12.15 o 
   4  10   1      198.88      215.52     10.72 o 
   5  10   1      556.28      595.95     19.16 o 
   6  10   1      152.85      170.11     12.57 o 
   7  10   1      283.88      323.26     20.15 o 
   8  10   1      153.08      131.27      7.47 o 
   9  10   1       76.95      106.17     43.04 o 
  10  10   1      127.78      235.14     34.71 o 
  11  10   1        2.98       18.32     15.71 o 
  12  10   1       45.53       89.33     29.26 o 
  13  10   1        9.26       -2.65     11.98 o 
  14  10   1        0.91       -0.69     19.47 o 
 -13  11   1       27.14       -2.92     11.16 o 
 -12  11   1        2.81        0.25     20.38 o 
 -11  11   1       14.11        0.94     21.73 o 
 -10  11   1       65.21       54.71     20.97 o 
  -9  11   1       47.98       47.44     19.03 o 
  -8  11   1       78.31       79.15     24.09 o 
  -7  11   1       83.21       74.05     16.03 o 
  -6  11   1      170.87      210.31     24.43 o 
  -5  11   1      119.54      117.39     15.21 o 
  -4  11   1      143.20      134.34     16.54 o 
  -3  11   1      185.03      199.20      8.06 o 
  -2  11   1        6.68       -2.13      2.13 o 
  -1  11   1      569.78      602.13     14.37 o 
   0  11   1      109.61      102.15      6.56 o 
   1  11   1      561.79      553.15     23.58 o 
   2  11   1        7.09       -0.03      1.88 o 
   3  11   1      191.69      181.30      4.93 o 
   4  11   1      146.54      151.99     11.42 o 
   5  11   1      123.00      120.61     10.77 o 
   6  11   1      172.02      190.37     25.68 o 
   7  11   1       86.58       84.89     11.81 o 
   8  11   1       81.62       69.50      5.55 o 
   9  11   1       47.93       30.94     38.55 o 
  10  11   1       65.95      100.11     27.75 o 
  11  11   1       15.19       32.89     22.14 o 
  12  11   1        2.70      -12.57     15.67 o 
  13  11   1       26.98        2.72     13.99 o 
 -13  12   1        6.64       -0.25     13.17 o 
 -12  12   1        4.12       -2.19      9.97 o 
 -11  12   1        0.59        0.92     19.40 o 
 -10  12   1       11.73        8.83      5.11 o 
  -9  12   1      309.37      396.73     35.81 o 
  -8  12   1       73.33      103.16     46.19 o 
  -7  12   1      217.19      271.04     27.37 o 
  -6  12   1       72.04       80.42     16.87 o 
  -5  12   1        8.32        5.12      8.33 o 
  -4  12   1      428.87      449.73     22.59 o 
  -3  12   1       78.36      103.92     39.40 o 
  -2  12   1      476.43      463.87     17.81 o 
  -1  12   1      466.41      486.31     14.34 o 
   0  12   1     2021.77     2147.86     32.52 o 
   1  12   1      467.54      471.46     16.24 o 
   2  12   1      481.01      440.93      8.25 o 
   3  12   1       79.61       84.29     10.82 o 
   4  12   1      433.38      435.70     19.19 o 
   5  12   1        8.97        7.35      5.79 o 
   6  12   1       76.82       82.60     12.39 o 
   7  12   1      221.55      222.85     12.79 o 
   8  12   1       76.73       80.36      7.28 o 
   9  12   1      312.08      413.08     48.53 o 
  10  12   1       12.01       16.15     15.91 o 
  11  12   1        0.65       10.47     15.12 o 
  12  12   1        3.69        2.58     13.05 o 
  13  12   1        6.96        0.55     13.06 o 
 -12  13   1       62.75       -0.61     15.74 o 
 -11  13   1        0.81       -0.08     23.19 o 
 -10  13   1       15.78       54.70     30.13 o 
  -9  13   1        4.10        9.05      9.57 o 
  -8  13   1      100.55       92.09     30.73 o 
  -7  13   1       75.85      118.62     13.86 o 
  -6  13   1      221.82      234.34     18.52 o 
  -5  13   1       52.17       54.80     10.49 o 
  -4  13   1       56.57       58.22      9.54 o 
  -3  13   1      140.58      155.79      8.03 o 
  -2  13   1      464.96      571.20     20.36 o 
  -1  13   1      406.58      412.34     13.18 o 
   0  13   1      123.21      125.74      7.91 o 
   1  13   1      415.89      433.93     15.74 o 
   2  13   1      455.01      524.22     13.66 o 
   3  13   1      141.50      143.90     11.56 o 
   4  13   1       58.72       60.94     12.78 o 
   5  13   1       53.65       55.46     15.02 o 
   6  13   1      218.90      237.34     14.98 o 
   7  13   1       75.89      110.89     14.63 o 
   8  13   1       98.63       82.55     12.66 o 
   9  13   1        3.96       19.30     17.23 o 
  10  13   1       14.91       33.99     30.32 o 
  11  13   1        0.60      -21.54     22.96 o 
 -11  14   1        9.42        0.25     20.72 o 
 -10  14   1       83.87      142.06     42.65 o 
  -9  14   1       32.14       32.50     15.54 o 
  -8  14   1      210.53      241.15     26.99 o 
  -7  14   1       54.72       35.50     12.85 o 
  -6  14   1       74.09      105.84     14.29 o 
  -5  14   1      110.20      140.48     14.59 o 
  -4  14   1      245.39      266.04     18.21 o 
  -3  14   1      139.88      140.48     14.85 o 
  -2  14   1      325.98      353.12     18.11 o 
  -1  14   1      385.47      421.48     12.91 o 
   0  14   1      921.97     1060.21     21.08 o 
   1  14   1      392.07      394.38     21.34 o 
   2  14   1      328.22      327.09     15.24 o 
   3  14   1      135.13      133.21     13.72 o 
   4  14   1      241.08      251.99     18.63 o 
   5  14   1      116.75      132.64     14.17 o 
   6  14   1       72.96       92.88     23.17 o 
   7  14   1       53.76       51.19     10.09 o 
   8  14   1      209.03      213.88     32.15 o 
   9  14   1       31.15       32.63     28.07 o 
  10  14   1       81.31      105.08     42.18 o 
  11  14   1        9.14        8.39     20.70 o 
 -10  15   1       25.31       68.82     35.24 o 
  -9  15   1       23.86       25.60     32.18 o 
  -8  15   1       16.05       20.23     13.99 o 
  -7  15   1      183.76      248.61     21.45 o 
  -6  15   1       63.69       84.35     13.79 o 
  -5  15   1      148.67      163.27     17.37 o 
  -4  15   1      161.37      183.91     14.59 o 
  -3  15   1       27.22       37.26      4.09 o 
  -2  15   1      244.94      271.04     14.91 o 
  -1  15   1        5.54        7.95      5.59 o 
   0  15   1        0.21       -2.01      4.08 o 
   1  15   1        6.13       17.65      5.54 o 
   2  15   1      241.05      246.25      8.90 o 
   3  15   1       25.81       43.59     11.70 o 
   4  15   1      160.51      173.29     19.91 o 
   5  15   1      153.06      182.16     19.81 o 
   6  15   1       61.24       74.05     13.18 o 
   7  15   1      180.90      249.52     30.71 o 
   8  15   1       14.66       17.51     40.55 o 
   9  15   1       24.68       57.19     32.22 o 
  10  15   1       25.17       30.33     34.97 o 
  -9  16   1        9.98       26.35     31.23 o 
  -8  16   1       52.31       45.89     34.95 o 
  -7  16   1       31.19       35.10     13.36 o 
  -6  16   1       90.62      112.23     19.55 o 
  -5  16   1       28.42       44.53     14.92 o 
  -4  16   1       82.18       95.68     28.13 o 
  -3  16   1        8.61       11.46      3.23 o 
  -2  16   1       91.22       85.80     14.68 o 
  -1  16   1       17.77       21.78      7.36 o 
   0  16   1      224.56      228.86     13.53 o 
   1  16   1       18.97       14.36      5.10 o 
   2  16   1       91.88       88.71      5.68 o 
   3  16   1        9.62        3.65     13.72 o 
   4  16   1       84.37      100.63     17.55 o 
   5  16   1       29.67       45.43     14.37 o 
   6  16   1       91.35      101.30     16.88 o 
   7  16   1       30.43       33.82     16.30 o 
   8  16   1       53.16       54.83     54.21 o 
   9  16   1       10.37       32.70     32.35 o 
  -8  17   1       90.67      155.57     47.62 o 
  -7  17   1       28.02       19.79     20.28 o 
  -6  17   1        6.73        5.20     10.03 o 
  -5  17   1       17.49        4.36     10.83 o 
  -4  17   1       29.61       31.40     12.93 o 
  -3  17   1       30.29       25.73     11.63 o 
  -2  17   1       21.11       18.87      7.15 o 
  -1  17   1      128.71      132.26     38.98 o 
   0  17   1      144.68      148.80     49.87 o 
   1  17   1      127.05      128.29     20.96 o 
   2  17   1       21.40       19.57      5.44 o 
   3  17   1       31.73       34.36     11.63 o 
   4  17   1       31.16       51.18     15.50 o 
   5  17   1       17.47       10.50      8.80 o 
   6  17   1        6.33        3.02     12.77 o 
   7  17   1       28.97       19.91     29.08 o 
   8  17   1       91.29      128.46     48.67 o 
  -7  18   1        4.91       28.43     27.87 o 
  -6  18   1        6.42       10.47      9.31 o 
  -5  18   1       62.02       60.80     18.59 o 
  -4  18   1        0.58      -10.14     11.28 o 
  -3  18   1       51.41       67.31     17.36 o 
  -2  18   1      122.82        2.64     36.19 o 
  -1  18   1        5.81        5.74      5.18 o 
   0  18   1        0.06       -1.12      4.14 o 
   1  18   1        5.58        3.82      7.95 o 
   2  18   1      122.07      143.73     17.18 o 
   3  18   1       51.27       73.33     20.01 o 
   4  18   1        0.69        1.57      7.32 o 
   5  18   1       59.09       68.23     24.05 o 
   6  18   1        6.65       -0.97     10.21 o 
   7  18   1        4.55        9.04     21.28 o 
  -4  19   1        4.33        4.66     10.08 o 
  -3  19   1       79.84        6.51     21.35 o 
  -2  19   1        8.70        5.29      8.24 o 
  -1  19   1       37.03       26.80     12.17 o 
   0  19   1       94.71       70.75     38.57 o 
   1  19   1       37.42       19.55     16.48 o 
   2  19   1        9.20       -0.33      9.88 o 
   3  19   1       78.06       95.75     17.55 o 
   4  19   1        4.29        9.79     12.48 o 
   1   0   2      339.91      253.74      5.67 o 
   2   0   2      396.06      318.54      5.98 o 
   3   0   2     3587.08     3251.39     38.24 o 
   4   0   2     1689.13     1515.06     19.93 o 
   5   0   2     1243.00      997.24     14.98 o 
   6   0   2      993.58     1043.15     16.56 o 
   7   0   2     1301.37     1334.76     21.03 o 
   8   0   2      415.44      424.78     11.08 o 
   9   0   2      358.82      395.69     12.07 o 
  10   0   2      782.02      821.16     18.08 o 
  11   0   2        6.07        9.82      5.10 o 
  12   0   2       54.21       34.14      6.97 o 
  13   0   2      159.49      219.54     35.49 o 
  14   0   2       99.05      167.16     19.33 o 
  15   0   2        7.02       -3.93      8.32 o 
 -16   1   2       58.61        4.14     15.25 o 
 -15   1   2       29.51       50.78     27.19 o 
 -14   1   2      122.67      140.65     22.03 o 
 -13   1   2       43.58       40.71     10.07 o 
 -12   1   2       51.04       64.08     11.95 o 
 -11   1   2      133.79      140.98     12.51 o 
 -10   1   2     1191.70     1293.21     23.93 o 
  -9   1   2     2550.85     2625.99     33.80 o 
  -8   1   2      177.62      179.44      6.77 o 
  -7   1   2     1314.72     1339.94     18.37 o 
  -6   1   2      298.16      332.63      7.39 o 
  -5   1   2      128.64      148.43      4.36 o 
  -4   1   2      941.24      834.35     10.51 o 
  -3   1   2     1185.66     1145.20     19.37 o 
  -2   1   2    12968.94    13695.40    143.29 o 
  -1   1   2     9729.03    10378.19    111.51 o 
   1   1   2     9807.20    10511.80    101.22 o 
   2   1   2    12999.59    13630.56    158.61 o 
   3   1   2     1182.33     1136.63     17.97 o 
   4   1   2      923.52      808.70     11.49 o 
   5   1   2      126.79      150.07      5.56 o 
   6   1   2      286.49      326.43      9.02 o 
   7   1   2     1318.77     1349.95     20.90 o 
   8   1   2      173.56      180.69      7.97 o 
   9   1   2     2526.72     2593.55     39.38 o 
  10   1   2     1194.09     1291.05     26.81 o 
  11   1   2      139.55      144.94      9.61 o 
  12   1   2       48.50       66.10     10.82 o 
  13   1   2       45.19       37.20      9.73 o 
  14   1   2      123.20      151.31     13.84 o 
  15   1   2       29.14       40.98     20.29 o 
  16   1   2       58.01        1.72     20.88 o 
 -16   2   2       41.22       -0.08     20.78 o 
 -15   2   2        5.14       13.16     11.03 o 
 -14   2   2       58.82       58.60     24.37 o 
 -13   2   2       19.34       17.18     10.15 o 
 -12   2   2       50.87       52.14     11.75 o 
 -11   2   2      166.13      158.61     12.42 o 
 -10   2   2      875.75      956.31     25.98 o 
  -9   2   2      592.36      655.24     17.20 o 
  -8   2   2     1464.14     1432.65     26.23 o 
  -7   2   2      232.42      220.43      5.69 o 
  -6   2   2      357.77      348.10      6.82 o 
  -5   2   2     2388.34     2168.66     21.74 o 
  -4   2   2     7077.55     7296.02    195.24 o 
  -3   2   2     2682.93     2394.80     40.25 o 
  -2   2   2     2514.82     2174.19     19.69 o 
  -1   2   2     1263.68     1173.31     10.66 o 
   0   2   2     3479.15     3154.93     26.01 o 
   1   2   2     1243.90     1143.28     10.88 o 
   2   2   2     2574.84     2235.73     24.78 o 
   3   2   2     2680.81     2440.03     28.61 o 
   4   2   2     7132.82     6987.94     76.06 o 
   5   2   2     2393.00     2152.62     28.02 o 
   6   2   2      354.19      343.74      7.52 o 
   7   2   2      226.89      215.72      6.83 o 
   8   2   2     1453.66     1409.25     24.03 o 
   9   2   2      580.08      632.01     16.58 o 
  10   2   2      876.50      924.28     21.63 o 
  11   2   2      161.45      151.26      9.48 o 
  12   2   2       47.70       58.69      8.17 o 
  13   2   2       19.56       21.48      7.26 o 
  14   2   2       61.81       73.53     11.37 o 
  15   2   2        5.10       -3.43      6.60 o 
  16   2   2       39.92       39.53     39.46 o 
 -15   3   2       63.90       60.98     30.69 o 
 -14   3   2       23.56       26.50      9.52 o 
 -13   3   2       25.07       35.70      8.86 o 
 -12   3   2       37.31       38.37      8.35 o 
 -11   3   2      165.83      166.21     10.33 o 
 -10   3   2      636.78      636.86     17.67 o 
  -9   3   2     1296.11     1395.19     25.87 o 
  -8   3   2     1683.87     1729.69     27.88 o 
  -7   3   2      253.38      232.54      8.44 o 
  -6   3   2      523.92      565.67     12.59 o 
  -5   3   2     4476.73     4291.23     57.27 o 
  -4   3   2     4718.08     4412.32     56.51 o 
  -3   3   2     2213.89     2055.92     23.50 o 
  -2   3   2     5646.58     5129.36     48.44 o 
  -1   3   2     7187.85     6735.14     65.17 o 
   0   3   2     2975.70     2720.06     26.83 o 
   1   3   2     7250.95     6834.29     67.52 o 
   2   3   2     5656.93     5170.55     50.33 o 
   3   3   2     2255.68     2077.35     26.07 o 
   4   3   2     4726.55     4440.32     47.53 o 
   5   3   2     4433.52     4271.60     47.79 o 
   6   3   2      528.89      575.63     10.04 o 
   7   3   2      248.80      228.52      7.16 o 
   8   3   2     1698.57     1773.49     26.16 o 
   9   3   2     1299.50     1394.89     22.49 o 
  10   3   2      635.18      637.31     16.88 o 
  11   3   2      168.60      171.65     11.81 o 
  12   3   2       37.40       50.02      8.75 o 
  13   3   2       24.00       26.25      7.94 o 
  14   3   2       24.37       28.51     10.34 o 
  15   3   2       64.77       83.07     15.97 o 
  16   3   2       25.55       26.14     10.31 o 
 -15   4   2       23.90        3.47     27.97 o 
 -14   4   2       79.86       65.81     26.91 o 
 -13   4   2       16.48       16.32      6.66 o 
 -12   4   2      130.96      150.08     11.36 o 
 -11   4   2      432.15      511.72     17.96 o 
 -10   4   2      289.58      316.11     13.63 o 
  -9   4   2      114.11       99.12      7.97 o 
  -8   4   2      574.95      592.71     14.35 o 
  -7   4   2      634.83      584.42     13.37 o 
  -6   4   2       35.35       22.19      4.38 o 
  -5   4   2      401.98      408.82     11.85 o 
  -4   4   2       63.24       90.52      4.34 o 
  -3   4   2     2645.44     2648.62     32.07 o 
  -2   4   2     5472.99     5300.04     62.00 o 
  -1   4   2    10714.71    10611.74    114.56 o 
   0   4   2     8420.92     9131.60     96.63 o 
   1   4   2    10688.42    10646.55    111.07 o 
   2   4   2     5530.11     5342.65     52.36 o 
   3   4   2     2624.79     2607.72     25.05 o 
   4   4   2       64.97       98.42      4.55 o 
   5   4   2      387.17      392.04      8.07 o 
   6   4   2       35.04       26.33      3.11 o 
   7   4   2      615.05      557.65     10.09 o 
   8   4   2      568.73      611.50     11.81 o 
   9   4   2      114.61      117.86      9.37 o 
  10   4   2      297.60      325.74     13.45 o 
  11   4   2      426.95      494.08     17.02 o 
  12   4   2      129.42      146.91     11.58 o 
  13   4   2       14.79       18.82      8.02 o 
  14   4   2       79.59       95.68     11.89 o 
  15   4   2       24.28       27.68      9.75 o 
 -15   5   2       18.46        0.41     11.26 o 
 -14   5   2       17.98       -0.15      4.82 o 
 -13   5   2       42.20        7.60      9.09 o 
 -12   5   2       79.83       44.24     36.99 o 
 -11   5   2      117.47      143.94     11.97 o 
 -10   5   2      589.66      667.14     20.80 o 
  -9   5   2      831.88      887.02     20.41 o 
  -8   5   2     1495.21     1528.39     24.29 o 
  -7   5   2      389.93      350.80     13.48 o 
  -6   5   2      156.12      143.00      6.76 o 
  -5   5   2     1069.67     1064.15     17.61 o 
  -4   5   2      461.06      441.95      8.76 o 
  -3   5   2     2416.74     2272.60     27.11 o 
  -2   5   2     4665.06     4451.58     69.62 o 
  -1   5   2       88.47       94.62      4.28 o 
   0   5   2      155.70      175.24      6.41 o 
   1   5   2       96.86      100.27      4.60 o 
   2   5   2     4661.85     4464.84     44.60 o 
   3   5   2     2437.75     2258.43     21.85 o 
   4   5   2      447.14      428.89      5.61 o 
   5   5   2     1047.99     1027.43     14.15 o 
   6   5   2      163.23      155.29      4.84 o 
   7   5   2      395.04      364.34      7.78 o 
   8   5   2     1521.65     1597.24     24.58 o 
   9   5   2      815.84      874.16     18.38 o 
  10   5   2      577.87      660.46     19.78 o 
  11   5   2      118.35      146.75     10.76 o 
  12   5   2       81.03      100.52     10.43 o 
  13   5   2       42.80       38.11      8.44 o 
  14   5   2       17.99       20.88      9.65 o 
  15   5   2       18.16       24.00      8.50 o 
 -15   6   2       41.64        3.68      9.71 o 
 -14   6   2      111.89      144.42     40.23 o 
 -13   6   2        4.09        4.75      6.71 o 
 -12   6   2       95.79      114.88     16.17 o 
 -11   6   2      440.38      532.09     27.65 o 
 -10   6   2       34.38       24.12      9.33 o 
  -9   6   2      159.52      146.21     14.35 o 
  -8   6   2        8.55       15.02      4.34 o 
  -7   6   2       64.57       66.05      5.08 o 
  -6   6   2     1145.15     1133.29     19.13 o 
  -5   6   2     3907.07     3999.04     48.24 o 
  -4   6   2     1194.47     1195.25     29.76 o 
  -3   6   2     3377.73     3266.40     54.49 o 
  -2   6   2      676.83      633.59     17.19 o 
  -1   6   2     1986.86     1883.59     24.63 o 
   0   6   2       83.36       76.99      4.16 o 
   1   6   2     1952.16     1854.30     21.38 o 
   2   6   2      666.46      634.00      8.69 o 
   3   6   2     3351.05     3340.38     40.73 o 
   4   6   2     1245.24     1241.16     15.76 o 
   5   6   2     3924.28     3993.39     43.86 o 
   6   6   2     1153.41     1147.22     18.04 o 
   7   6   2       65.39       66.38      4.55 o 
   8   6   2        7.78       12.31      4.04 o 
   9   6   2      165.75      178.97     11.02 o 
  10   6   2       34.95       58.94      6.03 o 
  11   6   2      445.27      549.52     17.96 o 
  12   6   2       95.40      117.23     11.95 o 
  13   6   2        4.36        3.60      7.08 o 
  14   6   2      115.21      122.74     36.23 o 
  15   6   2       41.80       29.01      8.80 o 
 -15   7   2       16.60        4.61     26.94 o 
 -14   7   2       64.29        0.47      4.11 o 
 -13   7   2       43.62       43.50      7.80 o 
 -12   7   2       32.76       34.44      6.26 o 
 -11   7   2      197.73      182.36     10.35 o 
 -10   7   2       58.10       49.53     11.50 o 
  -9   7   2      568.84      597.35     11.80 o 
  -8   7   2      285.74      274.46      7.68 o 
  -7   7   2     1170.01     1238.77     15.43 o 
  -6   7   2      222.49      224.70     16.10 o 
  -5   7   2     1227.73     1199.04     33.20 o 
  -4   7   2      420.17      363.04     15.05 o 
  -3   7   2     4726.51     4907.75     80.26 o 
  -2   7   2     1135.71     1144.76     25.75 o 
  -1   7   2     3142.66     3084.80     40.91 o 
   0   7   2     3611.73     3410.53     42.16 o 
   1   7   2     3205.15     3119.34     35.37 o 
   2   7   2     1144.02     1128.73     13.68 o 
   3   7   2     4672.98     4804.33     62.39 o 
   4   7   2      407.55      376.50      7.66 o 
   5   7   2     1243.29     1195.91     16.85 o 
   6   7   2      221.05      220.50      6.53 o 
   7   7   2     1146.21     1201.48     20.05 o 
   8   7   2      288.22      276.34     11.20 o 
   9   7   2      560.82      593.29     13.48 o 
  10   7   2       61.30       42.73      6.42 o 
  11   7   2      202.41      190.96     10.07 o 
  12   7   2       31.06       32.74      7.46 o 
  13   7   2       44.72       50.33     16.11 o 
  14   7   2       64.51        3.68     10.99 o 
  15   7   2       16.07        3.85     25.17 o 
 -14   8   2       14.52        2.59     13.64 o 
 -13   8   2        2.59       -4.14     14.34 o 
 -12   8   2       28.83       38.25      8.63 o 
 -11   8   2       40.91       30.14      3.79 o 
 -10   8   2        7.97       11.78      3.61 o 
  -9   8   2      114.19      129.01      3.14 o 
  -8   8   2        1.18       -3.02      7.70 o 
  -7   8   2      343.56      385.22     26.46 o 
  -6   8   2     1507.97     1602.97     50.49 o 
  -5   8   2      388.25      343.40     18.22 o 
  -4   8   2       84.67       76.63      6.06 o 
  -3   8   2      319.30      277.95     16.79 o 
  -2   8   2      250.78      260.19     11.74 o 
  -1   8   2      470.94      492.37     11.73 o 
   0   8   2      315.13      311.18      9.01 o 
   1   8   2      463.82      473.97      9.37 o 
   2   8   2      240.82      241.15      7.17 o 
   3   8   2      312.99      256.91      6.69 o 
   4   8   2       83.19       78.60      5.15 o 
   5   8   2      413.26      365.40      6.74 o 
   6   8   2     1495.54     1569.30     16.62 o 
   7   8   2      345.25      370.88     10.48 o 
   8   8   2        0.85        5.13      2.53 o 
   9   8   2      115.23      136.49      6.10 o 
  10   8   2        7.00       14.04      3.61 o 
  11   8   2       39.15       27.64      5.73 o 
  12   8   2       29.37       34.76     15.08 o 
  13   8   2        2.16        2.79      4.47 o 
  14   8   2       14.53       -2.67     19.75 o 
 -14   9   2        9.84        3.06     16.83 o 
 -13   9   2       50.47       -3.49     11.23 o 
 -12   9   2        3.02       -0.44     15.71 o 
 -11   9   2      364.43      369.19     48.08 o 
 -10   9   2      208.82      231.48     22.57 o 
  -9   9   2      149.41      127.10     30.22 o 
  -8   9   2      198.52      304.77     46.51 o 
  -7   9   2       94.05      100.88     15.02 o 
  -6   9   2      132.84      142.01     22.33 o 
  -5   9   2       47.97       52.05     10.88 o 
  -4   9   2       44.66       47.40      8.37 o 
  -3   9   2      731.08      721.13     22.00 o 
  -2   9   2      281.59      311.41     13.52 o 
  -1   9   2     2034.80     1987.39     29.30 o 
   0   9   2     2124.17     2015.65     29.62 o 
   1   9   2     2044.59     1999.47     27.89 o 
   2   9   2      290.24      307.31      6.49 o 
   3   9   2      719.98      701.61     13.04 o 
   4   9   2       47.27       47.63      4.42 o 
   5   9   2       50.03       49.47      3.48 o 
   6   9   2      127.17      129.05      3.25 o 
   7   9   2       90.24       87.76      3.81 o 
   8   9   2      204.18      245.65      5.75 o 
   9   9   2      152.17      141.89      9.01 o 
  10   9   2      201.23      197.03      7.29 o 
  11   9   2      366.72      362.16     11.03 o 
  12   9   2        3.01        3.39      2.97 o 
  13   9   2       52.14        6.46     20.36 o 
  14   9   2        9.71        1.77     15.29 o 
 -14  10   2       46.82        3.73     17.90 o 
 -13  10   2       26.02       -1.19     14.97 o 
 -12  10   2       26.53       -3.06     10.68 o 
 -11  10   2       89.19       97.82     57.82 o 
 -10  10   2      122.95      111.49     60.82 o 
  -9  10   2      332.06      371.67     35.38 o 
  -8  10   2      395.35      429.51     33.32 o 
  -7  10   2      886.78      889.85     41.59 o 
  -6  10   2      334.05      377.19     31.64 o 
  -5  10   2       38.46       35.28     10.58 o 
  -4  10   2     1454.20     1501.42     24.43 o 
  -3  10   2      218.87      242.98     16.28 o 
  -2  10   2      620.46      614.20     19.61 o 
  -1  10   2       52.03       54.79      6.23 o 
   0  10   2     1786.23     1802.50     30.46 o 
   1  10   2       47.45       49.45      4.20 o 
   2  10   2      613.62      604.87     10.93 o 
   3  10   2      214.29      226.88      4.88 o 
   4  10   2     1453.41     1509.96     22.91 o 
   5  10   2       37.36       32.77      6.28 o 
   6  10   2      318.24      341.91     14.85 o 
   7  10   2      875.74      846.95     23.08 o 
   8  10   2      393.05      432.56     33.19 o 
   9  10   2      333.21      373.37     33.40 o 
  10  10   2      124.06      121.88     30.48 o 
  11  10   2       91.63      116.14     31.64 o 
  12  10   2       27.02        1.49     13.82 o 
  14  10   2       46.44        1.07     16.99 o 
 -13  11   2       28.67       -0.21     19.94 o 
 -12  11   2       43.33        0.62     26.60 o 
 -11  11   2       53.36       -0.33     47.83 o 
 -10  11   2       44.28       -1.41     20.92 o 
  -9  11   2       13.92        1.05     13.80 o 
  -8  11   2       63.73       56.69     24.79 o 
  -7  11   2       74.18       79.89     19.86 o 
  -6  11   2      324.44      285.40     21.55 o 
  -5  11   2      469.90      482.72     24.30 o 
  -4  11   2      374.41      364.80     11.44 o 
  -3  11   2      300.44      299.81     13.04 o 
  -2  11   2      336.94      346.04     16.19 o 
  -1  11   2       37.45       39.54      7.00 o 
   0  11   2     1142.67     1247.64     24.94 o 
   1  11   2       44.24       47.16      5.27 o 
   2  11   2      334.10      317.08     15.15 o 
   3  11   2      295.13      284.23      9.07 o 
   4  11   2      368.04      351.35     12.15 o 
   5  11   2      469.50      465.84     17.16 o 
   6  11   2      328.54      287.89     17.16 o 
   7  11   2       77.60       82.21      6.41 o 
   8  11   2       62.40       34.63     23.85 o 
   9  11   2       16.05       31.73     18.88 o 
  10  11   2       42.34       50.08     31.31 o 
  11  11   2       55.44      100.86     31.14 o 
  12  11   2       43.92       48.23     26.08 o 
 -12  12   2        8.03        2.22     20.05 o 
 -11  12   2       10.97       -0.24     18.47 o 
 -10  12   2      114.17       -0.79     19.36 o 
  -9  12   2       19.04        1.18     30.47 o 
  -8  12   2      221.48      264.12     29.78 o 
  -7  12   2       40.39       35.98     22.52 o 
  -6  12   2      178.40      190.91     34.27 o 
  -5  12   2      258.60      300.61     20.99 o 
  -4  12   2       39.06       36.20      4.11 o 
  -3  12   2      601.51      559.27     19.63 o 
  -2  12   2     1535.88     1663.92     38.39 o 
  -1  12   2      387.89      405.46     12.93 o 
   0  12   2        1.32        7.28      4.56 o 
   1  12   2      383.52      387.04     13.44 o 
   2  12   2     1521.96     1589.63     22.83 o 
   3  12   2      599.00      547.57      7.24 o 
   4  12   2       40.28       33.22      4.44 o 
   5  12   2      255.73      288.78     15.10 o 
   6  12   2      182.16      189.98     16.28 o 
   7  12   2       40.36       26.80      8.60 o 
   8  12   2      222.45      300.33     62.08 o 
   9  12   2       19.63       16.31     20.18 o 
  10  12   2      113.33      133.82     38.65 o 
  11  12   2       10.48       18.07     20.49 o 
  12  12   2        8.63        7.75     19.66 o 
 -12  13   2       20.59        0.83     16.34 o 
 -11  13   2       16.52        0.99     24.44 o 
 -10  13   2      113.29        1.65     35.25 o 
  -9  13   2       84.31       -0.62     52.76 o 
  -8  13   2      176.21      191.68     27.92 o 
  -7  13   2       11.58        2.92      9.90 o 
  -6  13   2       39.10       72.48     18.28 o 
  -5  13   2       28.69       14.18     12.11 o 
  -4  13   2      313.61      308.06     16.94 o 
  -3  13   2      153.03      149.38      8.28 o 
  -2  13   2     1301.11     1358.04     35.44 o 
  -1  13   2       15.15       19.95      6.42 o 
   0  13   2      729.91      763.65     18.16 o 
   1  13   2       16.75       20.40      4.14 o 
   2  13   2     1305.74     1350.00     19.40 o 
   3  13   2      148.93      137.94      5.72 o 
   4  13   2      317.43      363.52     19.06 o 
   5  13   2       28.80       23.08      7.73 o 
   6  13   2       39.42       56.46      9.58 o 
   7  13   2       11.03        6.50      4.95 o 
   8  13   2      180.10      170.32     43.91 o 
   9  13   2       86.26      119.63     33.26 o 
  10  13   2      114.05      145.87     35.13 o 
  11  13   2       17.09       18.33     18.18 o 
 -11  14   2        0.57        1.27     15.53 o 
 -10  14   2       17.03       -2.17     25.63 o 
  -9  14   2       30.67        0.24     45.17 o 
  -8  14   2       39.28       38.95     30.12 o 
  -7  14   2      306.84      297.22     46.93 o 
  -6  14   2        5.78       19.38     15.70 o 
  -5  14   2      237.44      278.14     26.53 o 
  -4  14   2       54.38       44.33      8.04 o 
  -3  14   2      293.26      321.83     15.33 o 
  -2  14   2      521.67      625.60     22.11 o 
  -1  14   2       56.69       57.65      8.05 o 
   0  14   2      132.62      124.96      8.97 o 
   1  14   2       60.17       66.85      5.58 o 
   2  14   2      523.31      568.59     11.71 o 
   3  14   2      298.63      286.49     14.94 o 
   4  14   2       49.17       50.86     10.46 o 
   5  14   2      234.00      262.69     21.08 o 
   6  14   2        4.60       10.28      7.98 o 
   7  14   2      305.53      282.26     36.81 o 
   8  14   2       41.32       47.74     21.51 o 
   9  14   2       31.03       55.03     30.49 o 
  10  14   2       17.13       33.18     25.40 o 
  11  14   2        0.49       -2.28     15.13 o 
 -10  15   2       16.25        0.44     14.40 o 
  -9  15   2      106.93        1.76     64.58 o 
  -8  15   2       24.50       25.37     11.78 o 
  -7  15   2       79.21       79.79     16.32 o 
  -6  15   2       88.95      103.50     19.33 o 
  -5  15   2       15.81        9.17      7.22 o 
  -4  15   2       41.03       43.22     10.08 o 
  -3  15   2      488.57      509.95     15.21 o 
  -2  15   2       12.92       13.19      6.73 o 
  -1  15   2       22.06       35.52      6.36 o 
   0  15   2       98.04      113.46      7.58 o 
   1  15   2       22.77       32.66      5.41 o 
   2  15   2       13.96       17.30      3.23 o 
   3  15   2      480.82      543.99     24.83 o 
   4  15   2       42.26       39.29     17.16 o 
   5  15   2       15.20        6.60      7.99 o 
   6  15   2       86.23      109.09     13.45 o 
   7  15   2       75.77       86.57     21.51 o 
   8  15   2       25.20       36.51     27.92 o 
   9  15   2      103.99      177.10     42.10 o 
  10  15   2       16.16        8.44     19.95 o 
  -9  16   2      117.47      -18.66     34.77 o 
  -8  16   2      137.13      167.51     20.84 o 
  -7  16   2       41.35       56.06     15.70 o 
  -6  16   2       13.55        6.70     14.76 o 
  -5  16   2       82.90      110.10     24.78 o 
  -4  16   2       92.07      111.77     25.16 o 
  -3  16   2       23.03       25.52      5.08 o 
  -2  16   2       77.24       75.37     12.24 o 
  -1  16   2       87.76       97.10      9.98 o 
   0  16   2      104.31      142.40      8.23 o 
   1  16   2       89.14       96.45      8.92 o 
   2  16   2       77.60       84.08      9.25 o 
   3  16   2       23.23       31.66     12.09 o 
   4  16   2       94.81      123.93     16.76 o 
   5  16   2       84.02      105.59     34.53 o 
   6  16   2       14.24       13.27     10.89 o 
   7  16   2       42.18       13.33     21.38 o 
   8  16   2      135.53      183.61     48.34 o 
   9  16   2      116.55      176.88     54.39 o 
  -8  17   2        5.05       17.87     21.05 o 
  -7  17   2       47.23       42.13     16.12 o 
  -6  17   2       60.21       69.26     18.05 o 
  -5  17   2       56.16       46.44     15.16 o 
  -4  17   2       90.15       90.52     14.02 o 
  -3  17   2       69.86       82.41     15.01 o 
  -2  17   2       32.80       23.31     10.53 o 
  -1  17   2      131.41      123.79     30.11 o 
   0  17   2        2.42        2.40      4.39 o 
   1  17   2      130.50      122.28     19.95 o 
   2  17   2       30.64       28.64     12.12 o 
   3  17   2       68.59       87.06     18.05 o 
   4  17   2       91.68      120.06     16.18 o 
   5  17   2       56.88       63.31     13.56 o 
   6  17   2       59.35       57.27     16.73 o 
   7  17   2       46.38       55.70     35.31 o 
   8  17   2        5.67      -12.00     21.40 o 
  -6  18   2       17.25       36.82     15.56 o 
  -5  18   2       21.06        8.05     29.82 o 
  -4  18   2       88.98       63.02     38.47 o 
  -3  18   2       72.27       49.02     27.73 o 
  -2  18   2       18.66        0.10     14.47 o 
  -1  18   2        9.42        6.85      6.20 o 
   0  18   2      262.99      317.60     15.86 o 
   1  18   2        9.33        6.97      8.58 o 
   2  18   2       19.19       22.02     10.96 o 
   3  18   2       72.78       90.92     16.11 o 
   4  18   2       86.33       96.74     16.15 o 
   5  18   2       21.96       15.81     11.91 o 
   6  18   2       16.71        8.29     19.54 o 
  -4  19   2        8.00       14.99     15.11 o 
  -3  19   2        8.43        3.95     17.21 o 
  -2  19   2       11.40        6.03      7.29 o 
  -1  19   2      104.76       82.96     27.69 o 
   0  19   2       14.21        4.46      9.94 o 
   1  19   2      107.15       58.15     36.18 o 
   2  19   2       10.79        7.70     11.04 o 
   3  19   2        7.74       18.47     12.73 o 
   4  19   2        8.54       13.24     11.29 o 
   1   0   3     5249.87     4949.96     55.05 o 
   2   0   3     4496.16     3841.65     46.20 o 
   3   0   3       32.79       24.24      4.09 o 
   4   0   3     7070.80     7192.92     89.89 o 
   5   0   3     3862.40     3962.16     44.72 o 
   6   0   3     4643.31     4658.76     52.20 o 
   7   0   3        8.30       10.42      3.21 o 
   8   0   3       30.01       29.76      5.60 o 
   9   0   3      190.70      195.34      8.74 o 
  10   0   3       11.85       15.70      4.81 o 
  11   0   3      105.34      159.24      9.16 o 
  12   0   3      573.49      590.52     17.60 o 
  13   0   3      101.30      126.71     10.08 o 
  14   0   3        4.50        4.35      6.43 o 
  15   0   3      102.57      131.19     28.01 o 
  16   0   3       22.79       24.50     31.86 o 
 -16   1   3       95.57      111.61     52.47 o 
 -15   1   3      146.07      208.15     19.09 o 
 -14   1   3      119.59      103.90     33.90 o 
 -13   1   3      102.20      118.62     11.33 o 
 -12   1   3       43.51       22.74     13.56 o 
 -11   1   3        2.13       -2.48      4.28 o 
 -10   1   3      354.29      420.77     14.29 o 
  -9   1   3      613.78      701.46     16.09 o 
  -8   1   3      280.96      240.52      8.11 o 
  -7   1   3      633.90      623.08     13.20 o 
  -6   1   3      992.32      977.67     14.51 o 
  -5   1   3     2083.88     2195.82     28.57 o 
  -4   1   3     3234.12     3248.86     48.27 o 
  -3   1   3     5946.30     5388.49     66.00 o 
  -2   1   3     8048.27     7880.05    110.85 o 
  -1   1   3    17086.40    19116.38    233.15 o 
   0   1   3     4354.73     3868.31     43.37 o 
   1   1   3    17160.00    19149.67    233.96 o 
   2   1   3     8139.64     7914.80     85.69 o 
   3   1   3     5995.47     5413.12     65.14 o 
   4   1   3     3219.37     3257.29     41.48 o 
   5   1   3     2042.52     2170.78     27.35 o 
   6   1   3      973.20      952.26     15.05 o 
   7   1   3      639.22      624.35     11.38 o 
   8   1   3      284.09      261.17      8.98 o 
   9   1   3      614.43      695.43     20.35 o 
  10   1   3      354.43      433.06     12.30 o 
  11   1   3        2.18        3.38      3.33 o 
  12   1   3       41.03       39.28      6.39 o 
  13   1   3      103.92      113.67     11.64 o 
  14   1   3      116.41      156.68     17.24 o 
  15   1   3      145.70      201.24     18.55 o 
  16   1   3       95.55      116.74     47.29 o 
 -16   2   3        0.30        6.00     10.86 o 
 -15   2   3       83.12       89.89     36.47 o 
 -14   2   3       13.74       12.43      9.17 o 
 -13   2   3       16.93       10.25      8.39 o 
 -12   2   3       83.86      104.64     12.77 o 
 -11   2   3      192.59      171.33     15.78 o 
 -10   2   3       41.43       35.64      7.99 o 
  -9   2   3       12.23        4.39      2.84 o 
  -8   2   3       36.95       46.24      3.59 o 
  -7   2   3      916.88      949.43     14.09 o 
  -6   2   3     1163.79     1184.30     15.25 o 
  -5   2   3     1913.53     1955.04     22.49 o 
  -4   2   3     1514.92     1370.08     25.31 o 
  -3   2   3     1013.98      952.30     13.23 o 
  -2   2   3     1026.20      878.34     12.81 o 
  -1   2   3     3426.77     3119.18     29.55 o 
   0   2   3    15037.60    16564.77    181.91 o 
   1   2   3     3421.10     3098.16     32.51 o 
   2   2   3      971.50      831.92     13.31 o 
   3   2   3     1014.02      946.27     16.59 o 
   4   2   3     1521.26     1377.12     19.77 o 
   5   2   3     1915.08     1940.22     28.38 o 
   6   2   3     1143.64     1177.22     18.05 o 
   7   2   3      914.06      951.17     15.40 o 
   8   2   3       31.28       39.78      5.27 o 
   9   2   3       12.09       13.06      3.77 o 
  10   2   3       44.86       47.88      6.24 o 
  11   2   3      192.57      166.43     10.27 o 
  12   2   3       80.80       95.06      8.46 o 
  13   2   3       17.07       18.13      6.40 o 
  14   2   3       13.79       18.15      7.88 o 
  15   2   3       82.88       96.77     20.70 o 
  16   2   3        0.23        2.82      6.40 o 
 -15   3   3       80.28       47.91     26.43 o 
 -14   3   3        6.33        9.80      9.13 o 
 -13   3   3       44.51       53.72     13.21 o 
 -12   3   3       44.57       33.77      9.73 o 
 -11   3   3      281.65      325.94     14.76 o 
 -10   3   3      500.30      538.27     16.11 o 
  -9   3   3      446.06      490.30     16.72 o 
  -8   3   3      901.42      877.03     20.05 o 
  -7   3   3      270.55      297.88     10.25 o 
  -6   3   3      395.99      395.28     11.84 o 
  -5   3   3     1319.28     1373.75     23.02 o 
  -4   3   3     1139.27     1058.86     14.51 o 
  -3   3   3    10079.77    10000.79    157.25 o 
  -2   3   3     2507.60     2212.21     21.62 o 
  -1   3   3     4608.45     4120.06     38.76 o 
   0   3   3     3559.93     3198.94     30.93 o 
   1   3   3     4647.55     4196.57     45.49 o 
   2   3   3     2469.68     2198.82     26.84 o 
   3   3   3    10096.87     9956.48    122.95 o 
   4   3   3     1111.30     1039.24     18.04 o 
   5   3   3     1294.13     1328.61     19.94 o 
   6   3   3      402.23      398.21      9.47 o 
   7   3   3      283.43      316.14      8.33 o 
   8   3   3      909.62      886.62     16.71 o 
   9   3   3      446.50      449.87     12.55 o 
  10   3   3      500.10      540.96     16.24 o 
  11   3   3      279.51      326.79     12.45 o 
  12   3   3       44.23       59.26      9.10 o 
  13   3   3       47.08       59.11      9.43 o 
  14   3   3        7.09       18.21      6.92 o 
  15   3   3       81.53       91.68     11.69 o 
 -14   4   3       89.09       57.20     35.68 o 
 -13   4   3       50.25       34.77     13.87 o 
 -12   4   3      149.09      192.64     13.09 o 
 -11   4   3      175.03      202.68     13.16 o 
 -10   4   3      149.36      141.19      9.57 o 
  -9   4   3      700.46      766.64     19.74 o 
  -8   4   3      291.25      297.02     12.19 o 
  -7   4   3      867.40      849.55     19.10 o 
  -6   4   3      497.57      479.74     13.28 o 
  -5   4   3      648.74      709.25     14.17 o 
  -4   4   3      345.14      285.37      7.02 o 
  -3   4   3     1903.55     1792.08     17.85 o 
  -2   4   3       15.37       27.38      2.26 o 
  -1   4   3    12345.25    12665.87    127.27 o 
   0   4   3     1156.47     1094.41     13.80 o 
   1   4   3    12320.49    12682.47    141.10 o 
   2   4   3       14.79       28.89      2.70 o 
   3   4   3     1861.93     1746.33     22.12 o 
   4   4   3      345.09      286.87      8.70 o 
   5   4   3      645.47      700.51     13.43 o 
   6   4   3      495.40      475.82     11.60 o 
   7   4   3      896.70      891.43     14.54 o 
   8   4   3      289.20      287.48      8.64 o 
   9   4   3      706.47      784.27     16.69 o 
  10   4   3      149.00      148.55      8.86 o 
  11   4   3      182.11      210.98     15.51 o 
  12   4   3      149.09      178.42     12.81 o 
  13   4   3       49.08       53.02     10.64 o 
  14   4   3       88.74       91.25     20.57 o 
  15   4   3       27.40       29.93     10.24 o 
 -15   5   3        3.17       -0.01     10.83 o 
 -14   5   3      171.08      180.38     63.81 o 
 -13   5   3      144.28      153.50     12.76 o 
 -12   5   3      148.46      152.81     20.08 o 
 -11   5   3      352.89      386.86     17.53 o 
 -10   5   3      648.40      650.07     17.78 o 
  -9   5   3       45.24       36.05      6.57 o 
  -8   5   3      142.08      161.53      8.14 o 
  -7   5   3      525.30      531.78     14.15 o 
  -6   5   3       28.89       41.54      4.68 o 
  -5   5   3     3150.01     3083.87     44.17 o 
  -4   5   3     3098.01     3060.29     33.89 o 
  -3   5   3     6082.93     6217.94     67.52 o 
  -2   5   3     5168.67     4974.91     47.85 o 
  -1   5   3      468.73      425.27      8.48 o 
   0   5   3     1964.87     1753.31     21.95 o 
   1   5   3      470.10      425.74      7.94 o 
   2   5   3     5170.15     4952.45     52.17 o 
   3   5   3     6071.64     6258.70     66.55 o 
   4   5   3     3052.53     2988.36     37.26 o 
   5   5   3     3136.58     3122.03     36.29 o 
   6   5   3       25.73       33.75      4.23 o 
   7   5   3      512.81      513.25     10.03 o 
   8   5   3      146.32      169.04      6.72 o 
   9   5   3       45.44       37.46      5.32 o 
  10   5   3      649.92      721.30     49.36 o 
  11   5   3      354.85      387.67     15.93 o 
  12   5   3      152.68      160.30     11.79 o 
  13   5   3      143.47      175.71     11.89 o 
  14   5   3      171.60      218.15     33.17 o 
  15   5   3        2.87        6.62      7.85 o 
 -15   6   3       24.04        0.93      7.12 o 
 -14   6   3       22.03       -0.43     10.39 o 
 -13   6   3       49.17       24.21     16.60 o 
 -12   6   3      148.62      142.06     25.09 o 
 -11   6   3       33.26       41.38      7.02 o 
 -10   6   3      343.85      362.29     12.76 o 
  -9   6   3      111.50       97.73      8.73 o 
  -8   6   3      131.01      154.50     11.59 o 
  -7   6   3     1073.25     1108.58     20.82 o 
  -6   6   3      514.87      513.17     12.68 o 
  -5   6   3       95.10      108.23      4.15 o 
  -4   6   3      551.49      549.66      9.95 o 
  -3   6   3      256.23      261.37      5.89 o 
  -2   6   3     4800.74     4700.42     52.50 o 
  -1   6   3      726.76      621.26      9.70 o 
   0   6   3      158.40      182.16      6.10 o 
   1   6   3      724.40      622.66      9.47 o 
   2   6   3     4804.25     4731.16     51.29 o 
   3   6   3      257.48      263.18      5.90 o 
   4   6   3      561.53      561.02      7.68 o 
   5   6   3       94.24      108.59      4.56 o 
   6   6   3      505.67      511.88     10.09 o 
   7   6   3     1077.97     1110.09     15.20 o 
   8   6   3      139.54      164.87      6.79 o 
   9   6   3      112.76      105.52      7.21 o 
  10   6   3      345.34      385.80     15.23 o 
  11   6   3       33.64       34.45      8.06 o 
  12   6   3      152.11      175.90     13.37 o 
  13   6   3       49.01       54.75      8.98 o 
  14   6   3       21.90       32.28      9.37 o 
  15   6   3       24.37       18.12      8.64 o 
 -15   7   3       72.46        8.48     19.31 o 
 -14   7   3       25.01       -0.35     32.88 o 
 -13   7   3       39.51       24.32     10.11 o 
 -12   7   3        1.90        1.91      3.64 o 
 -11   7   3       84.20       85.78      9.33 o 
 -10   7   3      104.88      130.31      8.54 o 
  -9   7   3      532.05      549.44     26.04 o 
  -8   7   3     1707.91     1760.74     32.08 o 
  -7   7   3      856.84      857.32     41.71 o 
  -6   7   3      972.46      972.97     14.04 o 
  -5   7   3      556.74      551.30     20.93 o 
  -4   7   3      197.79      201.76     13.22 o 
  -3   7   3       32.92       17.95      4.10 o 
  -2   7   3      330.79      384.16     10.57 o 
  -1   7   3     1563.54     1578.18     20.56 o 
   0   7   3      135.95      101.83      4.64 o 
   1   7   3     1546.27     1527.09     17.20 o 
   2   7   3      324.50      382.82      6.93 o 
   3   7   3       33.80       21.64      2.68 o 
   4   7   3      208.01      211.85      8.65 o 
   5   7   3      531.51      532.52     11.22 o 
   6   7   3      970.34      966.91     19.23 o 
   7   7   3      873.06      876.42     20.87 o 
   8   7   3     1706.31     1718.70     30.16 o 
   9   7   3      534.21      531.17     13.71 o 
  10   7   3      105.31      133.67      9.73 o 
  11   7   3       83.26       85.36      7.89 o 
  12   7   3        2.13       -1.58      5.26 o 
  13   7   3       38.07       29.48      9.53 o 
  14   7   3       25.47       16.25     10.21 o 
  15   7   3       73.92        2.32     16.97 o 
 -14   8   3        5.87       -5.40     14.06 o 
 -13   8   3       10.19        5.41     18.91 o 
 -12   8   3        8.63        5.21      3.13 o 
 -11   8   3       52.22       51.20     15.73 o 
 -10   8   3        6.41        4.44      2.22 o 
  -9   8   3      288.02      301.33      9.24 o 
  -8   8   3      245.92      261.65     24.42 o 
  -7   8   3       37.68       23.66     11.02 o 
  -6   8   3      555.10      544.11     24.38 o 
  -5   8   3      482.51      512.65     21.41 o 
  -4   8   3     1407.05     1437.52     33.89 o 
  -3   8   3       60.76       66.02      9.31 o 
  -2   8   3     1312.21     1216.02     22.40 o 
  -1   8   3      524.13      563.81     13.51 o 
   0   8   3       19.06       15.02      3.21 o 
   1   8   3      508.77      538.26      8.90 o 
   2   8   3     1311.39     1239.22     16.25 o 
   3   8   3       55.58       52.17      2.63 o 
   4   8   3     1405.60     1426.08     24.46 o 
   5   8   3      481.70      494.93      9.01 o 
   6   8   3      557.34      561.02     16.14 o 
   7   8   3       37.65       29.91      3.61 o 
   8   8   3      249.93      234.10      9.29 o 
   9   8   3      279.40      300.79     16.27 o 
  10   8   3        6.45        4.23      3.87 o 
  11   8   3       54.00       65.86      6.50 o 
  12   8   3        8.74        7.36      4.69 o 
  13   8   3        9.79        6.09      5.93 o 
  14   8   3        6.00        2.56     12.52 o 
 -14   9   3        7.34       -3.80     16.19 o 
 -13   9   3        7.09        0.90     24.39 o 
 -12   9   3       11.86        3.70      6.12 o 
 -11   9   3       17.07       -0.14      6.78 o 
 -10   9   3      210.12      224.96     33.86 o 
  -9   9   3      231.97      296.34     23.37 o 
  -8   9   3     1150.72     1250.28     58.29 o 
  -7   9   3       85.26       93.29     18.39 o 
  -6   9   3      203.86      217.56     24.97 o 
  -5   9   3      166.66      154.80      8.69 o 
  -4   9   3     1818.37     1814.08     51.07 o 
  -3   9   3       23.76       18.90      9.55 o 
  -2   9   3      862.79      834.22     17.54 o 
  -1   9   3      214.72      190.37      9.43 o 
   0   9   3        0.05        1.52      2.26 o 
   1   9   3      213.75      200.78      6.30 o 
   2   9   3      875.08      839.65     13.22 o 
   3   9   3       26.09       20.61      1.57 o 
   4   9   3     1826.02     1833.38     25.51 o 
   5   9   3      175.44      155.78      6.22 o 
   6   9   3      191.70      183.82      8.17 o 
   7   9   3       90.16       90.24      5.21 o 
   8   9   3     1151.04     1215.48     23.33 o 
   9   9   3      234.57      257.11      8.71 o 
  10   9   3      211.84      220.74     14.80 o 
  11   9   3       16.70       18.66      9.09 o 
  12   9   3       10.65        7.60      4.67 o 
  13   9   3        6.87       -3.31     14.82 o 
  14   9   3        7.13        0.13     14.71 o 
 -13  10   3        0.91        1.02     14.77 o 
 -12  10   3        7.94        1.05     12.35 o 
 -11  10   3        5.92        0.43      4.69 o 
 -10  10   3      106.15        0.64     32.02 o 
  -9  10   3      104.16       86.94     44.67 o 
  -8  10   3      618.09      734.22     40.06 o 
  -7  10   3      373.80      413.20     25.35 o 
  -6  10   3      254.11      300.80     25.51 o 
  -5  10   3      280.62      274.12      8.20 o 
  -4  10   3      181.75      157.98     11.78 o 
  -3  10   3      227.85      246.66     18.29 o 
  -2  10   3      873.77      877.06     18.18 o 
  -1  10   3      903.06      905.70     19.71 o 
   0  10   3     3925.96     4053.63     51.12 o 
   1  10   3      912.44      918.89     14.87 o 
   2  10   3      850.90      872.26     14.46 o 
   3  10   3      228.88      231.54      5.04 o 
   4  10   3      180.26      180.68      9.42 o 
   5  10   3      278.88      283.87     10.22 o 
   6  10   3      255.86      289.34      8.47 o 
   7  10   3      368.35      381.20     17.72 o 
   8  10   3      607.70      659.56     38.56 o 
   9  10   3      104.01       94.25      5.38 o 
  10  10   3      100.63      118.22      5.88 o 
  11  10   3        5.76        3.76      2.40 o 
  12  10   3        8.80       -1.20      9.12 o 
 -13  11   3        2.75        0.19     12.96 o 
 -12  11   3      113.66        1.34     57.99 o 
 -11  11   3       39.68       -0.03      8.19 o 
 -10  11   3       35.52       11.18     17.00 o 
  -9  11   3      386.43      467.80     50.98 o 
  -8  11   3       91.33       77.60     20.63 o 
  -7  11   3      444.35      392.59     64.58 o 
  -6  11   3     1073.38     1133.18     38.35 o 
  -5  11   3      625.81      620.25     15.87 o 
  -4  11   3      179.28      161.98      7.46 o 
  -3  11   3      446.57      479.93     20.66 o 
  -2  11   3      634.91      644.48     17.91 o 
  -1  11   3       19.56       20.18      5.44 o 
   0  11   3       78.75       98.86      6.37 o 
   1  11   3       20.10       24.88      3.84 o 
   2  11   3      636.53      638.97     13.64 o 
   3  11   3      433.44      448.29      8.16 o 
   4  11   3      172.81      178.79     10.02 o 
   5  11   3      643.49      677.78     14.34 o 
   6  11   3     1065.01     1077.75     31.60 o 
   7  11   3      435.83      381.99     32.25 o 
   8  11   3       89.50      101.04     21.86 o 
   9  11   3      387.55      494.87     38.74 o 
  10  11   3       35.34       25.98     25.65 o 
  11  11   3       40.00       56.77     27.24 o 
  12  11   3      113.88      145.54     36.46 o 
 -12  12   3       67.63        0.62     23.76 o 
 -11  12   3       87.52        0.06     30.84 o 
 -10  12   3       33.46       -1.78     19.42 o 
  -9  12   3        7.75       -0.04     14.74 o 
  -8  12   3       68.36       30.55     27.71 o 
  -7  12   3      306.86      320.48     33.73 o 
  -6  12   3      111.60       82.29     29.32 o 
  -5  12   3      219.64      204.28     19.85 o 
  -4  12   3        4.78       13.08      6.68 o 
  -3  12   3     1726.58     1869.57     78.13 o 
  -2  12   3      253.85      264.38     14.23 o 
  -1  12   3       61.83       72.01      8.65 o 
   0  12   3      300.27      307.64     10.51 o 
   1  12   3       70.68       77.37      9.24 o 
   2  12   3      253.63      249.66      9.74 o 
   3  12   3     1730.72     1768.27     26.25 o 
   4  12   3        4.78        5.89      5.26 o 
   5  12   3      219.74      209.20     12.91 o 
   6  12   3      109.45      113.42      9.26 o 
   7  12   3      304.91      267.21     41.58 o 
   8  12   3       67.05       84.08     25.81 o 
   9  12   3        9.61        4.52     15.02 o 
  10  12   3       32.77       84.27     26.11 o 
  11  12   3       89.87      128.06     45.13 o 
 -12  13   3        7.62        0.64     15.84 o 
 -11  13   3       18.99       -0.65     27.57 o 
 -10  13   3       24.73        0.68     45.27 o 
  -9  13   3        0.96        0.21     17.25 o 
  -8  13   3      110.73        4.49     31.01 o 
  -7  13   3      624.39      747.30     49.60 o 
  -6  13   3        0.47        3.10      4.41 o 
  -5  13   3        8.64       13.33      3.89 o 
  -4  13   3      100.88      103.62      7.37 o 
  -3  13   3       15.53       15.92      7.94 o 
  -2  13   3       27.75       27.94      7.23 o 
  -1  13   3      497.16      526.72     16.45 o 
   0  13   3      119.71      127.46      8.63 o 
   1  13   3      494.55      507.43     12.26 o 
   2  13   3       24.73       25.40      4.47 o 
   3  13   3       15.54       24.69      2.78 o 
   4  13   3      109.47      106.39      7.62 o 
   5  13   3        8.27       12.88      1.82 o 
   6  13   3        0.14       -1.54      2.49 o 
   7  13   3      629.75      709.96     49.18 o 
   8  13   3      113.24      122.93     31.18 o 
   9  13   3        0.86        9.35     26.47 o 
  10  13   3       25.30       47.98     28.78 o 
  11  13   3       19.08       43.07     26.86 o 
 -11  14   3        3.32        0.12     13.43 o 
 -10  14   3       75.22        0.00     64.02 o 
  -9  14   3       19.51       -0.23     24.53 o 
  -8  14   3      113.44        3.66     31.26 o 
  -7  14   3        5.85        2.95     29.03 o 
  -6  14   3      140.80      201.96     24.85 o 
  -5  14   3      104.60      107.74     20.83 o 
  -4  14   3      341.00      355.26     25.03 o 
  -3  14   3      336.75      412.08     25.57 o 
  -2  14   3      258.39      264.40     12.57 o 
  -1  14   3       28.36       21.90      5.17 o 
   0  14   3      154.59      176.24      8.51 o 
   1  14   3       27.33       25.26      4.11 o 
   2  14   3      259.28      261.18      8.54 o 
   3  14   3      335.00      353.44     19.82 o 
   4  14   3      342.36      360.46     31.60 o 
   5  14   3      105.60      114.21     13.63 o 
   6  14   3      142.90      163.59     17.76 o 
   7  14   3        6.24        6.92      5.06 o 
   8  14   3      117.28      100.90     82.56 o 
   9  14   3       20.24       35.22     25.11 o 
  10  14   3       77.69      155.03     40.37 o 
 -10  15   3       16.96        0.57     37.61 o 
  -9  15   3       11.44        6.13     23.03 o 
  -8  15   3      108.26       -0.05     22.67 o 
  -7  15   3      104.83       21.21     21.95 o 
  -6  15   3       59.40       67.94     16.89 o 
  -5  15   3      167.52      184.83     22.89 o 
  -4  15   3       28.55       45.22      7.24 o 
  -3  15   3      214.08      205.59     13.35 o 
  -2  15   3      411.14      423.02     17.34 o 
  -1  15   3       14.45       16.97      4.78 o 
   0  15   3      270.04      282.97     12.26 o 
   1  15   3       15.00       17.01      4.50 o 
   2  15   3      413.67      416.05     14.14 o 
   3  15   3      213.75      232.88     11.40 o 
   4  15   3       29.25       45.00     11.71 o 
   5  15   3      164.63      186.14     16.35 o 
   6  15   3       58.72       27.68     23.46 o 
   7  15   3      105.43      121.21     23.99 o 
   8  15   3      105.85      152.38     33.33 o 
   9  15   3       11.38        8.13     16.67 o 
  10  15   3       16.88        9.42     17.94 o 
  -9  16   3       48.29        5.04     35.25 o 
  -8  16   3      155.87      168.80    106.27 o 
  -7  16   3      150.78      187.98    116.71 o 
  -6  16   3        7.02       35.80     14.32 o 
  -5  16   3       36.36       54.92     18.03 o 
  -4  16   3       22.10       25.32     11.39 o 
  -3  16   3       97.39       83.01      7.46 o 
  -2  16   3       17.22       19.81      5.99 o 
  -1  16   3       24.56       29.33      7.35 o 
   0  16   3       85.02       79.62      8.40 o 
   1  16   3       25.21       27.38      4.86 o 
   2  16   3       17.77       18.84      4.10 o 
   3  16   3       95.06       91.51     12.35 o 
   4  16   3       22.08       32.43     11.82 o 
   5  16   3       35.97       45.63     15.24 o 
   6  16   3        6.48        5.77      8.34 o 
   7  16   3      152.11      150.81    122.64 o 
   8  16   3      156.59      204.63     75.35 o 
   9  16   3       45.80       77.87     35.37 o 
  -8  17   3        7.20       -1.62      9.22 o 
  -7  17   3        0.63        3.44      7.40 o 
  -6  17   3       42.31       45.89     15.70 o 
  -5  17   3       17.96       28.46     12.71 o 
  -4  17   3       85.10       96.50     16.46 o 
  -3  17   3        5.08        0.56      4.90 o 
  -2  17   3       48.86       26.35      9.12 o 
  -1  17   3       90.67       84.77     21.44 o 
   0  17   3       10.49        9.48      5.90 o 
   1  17   3       90.42       99.44      9.33 o 
   2  17   3       46.25       47.62      7.37 o 
   3  17   3        4.77        0.04      6.90 o 
   4  17   3       84.27       92.84     15.85 o 
   5  17   3       17.85        3.97     16.30 o 
   6  17   3       42.09       21.83     35.55 o 
   7  17   3        0.62       -1.88     11.59 o 
   8  17   3        7.47        1.69     15.48 o 
  -6  18   3       14.49        5.14     10.58 o 
  -5  18   3       95.01      117.08     16.90 o 
  -4  18   3       40.16       48.35     10.71 o 
  -3  18   3       53.57       42.16     14.33 o 
  -2  18   3      127.83      147.34     54.39 o 
  -1  18   3       50.54       37.32      8.33 o 
   0  18   3       11.12       14.24      6.25 o 
   1  18   3       52.15       18.93     16.10 o 
   2  18   3      131.18      186.00     18.62 o 
   3  18   3       53.17       75.82     17.01 o 
   4  18   3       40.03       53.73     18.41 o 
   5  18   3       94.96       56.04     54.50 o 
   6  18   3       14.55        6.52     18.57 o 
  -4  19   3        2.05       13.56      8.76 o 
  -3  19   3        8.34       -0.91      6.48 o 
  -2  19   3      148.06      144.23     39.39 o 
  -1  19   3       59.49       42.04     14.76 o 
   0  19   3      166.35        1.43     11.05 o 
   1  19   3       60.69       24.57     17.25 o 
   2  19   3      148.10      208.21     20.36 o 
   3  19   3        9.19        5.51      9.63 o 
   4  19   3        2.11        1.26     12.47 o 
   0   0   4     1015.70     1053.44     29.47 o 
   1   0   4      390.43      329.95      8.94 o 
   2   0   4       26.75       19.44      4.44 o 
   3   0   4        4.24        5.67      3.07 o 
   4   0   4      219.78      303.98     39.33 o 
   5   0   4     3999.34     4121.22     55.67 o 
   6   0   4        0.01        0.38      3.06 o 
   7   0   4      180.35      156.85      6.70 o 
   8   0   4        0.33       -2.23      2.78 o 
   9   0   4       19.37       20.98      4.59 o 
  10   0   4       18.78       14.92      5.73 o 
  11   0   4       91.53       94.25      8.24 o 
  12   0   4      255.22      279.05     12.96 o 
  13   0   4       36.40       22.36      6.35 o 
  14   0   4        3.00       -1.70      4.22 o 
  15   0   4        8.03        3.07      6.55 o 
  16   0   4        1.94        3.24      9.52 o 
 -16   1   4      133.22      140.30     54.54 o 
 -15   1   4        5.66       -3.72      7.03 o 
 -14   1   4       32.24       38.29     11.82 o 
 -13   1   4       39.39       42.61     10.48 o 
 -12   1   4      252.58      288.34     12.02 o 
 -11   1   4       26.89       32.21      6.45 o 
 -10   1   4      420.09      448.86     12.69 o 
  -9   1   4       98.24      111.47      6.34 o 
  -8   1   4      492.65      529.17     11.32 o 
  -7   1   4      318.17      293.52      7.66 o 
  -6   1   4     4052.46     4333.24     51.95 o 
  -5   1   4     5675.54     5657.28     77.32 o 
  -4   1   4     6901.28     7047.38     91.57 o 
  -3   1   4     5107.56     4803.44     61.60 o 
  -2   1   4      630.53      570.78     11.72 o 
  -1   1   4      162.89      143.18      6.08 o 
   0   1   4     1852.27     1695.20     22.23 o 
   1   1   4      176.20      147.74      6.82 o 
   2   1   4      645.96      579.90     11.56 o 
   3   1   4     5158.93     4857.26     54.38 o 
   4   1   4     6955.02     7027.37     91.89 o 
   5   1   4     5657.74     5610.09     78.14 o 
   6   1   4     4015.48     4315.18     55.35 o 
   7   1   4      315.15      290.65     11.23 o 
   8   1   4      495.67      526.06     13.45 o 
   9   1   4       91.68      107.06      7.71 o 
  10   1   4      432.44      468.50     14.79 o 
  11   1   4       28.50       34.38      5.94 o 
  12   1   4      257.84      297.99     12.22 o 
  13   1   4       39.35       51.46      9.06 o 
  14   1   4       31.31       40.91      8.80 o 
  15   1   4        5.67        9.45      6.55 o 
  16   1   4      134.51      218.17     19.77 o 
 -15   2   4       28.95       24.06     12.22 o 
 -14   2   4       13.09        9.41      7.88 o 
 -13   2   4       89.88       88.58     15.51 o 
 -12   2   4       34.88       45.24     10.03 o 
 -11   2   4       71.53       64.19     10.11 o 
 -10   2   4      244.75      289.29     10.56 o 
  -9   2   4      250.68      268.35     10.04 o 
  -8   2   4      591.40      579.32     12.70 o 
  -7   2   4       75.05       63.06      5.13 o 
  -6   2   4     5345.61     5724.18     59.32 o 
  -5   2   4     1048.75     1079.60     22.19 o 
  -4   2   4     2551.15     2390.24     32.94 o 
  -3   2   4      355.60      336.75      8.90 o 
  -2   2   4      273.65      287.16      8.87 o 
  -1   2   4     4788.35     4505.44     53.73 o 
   0   2   4     3277.28     2916.86     88.25 o 
   1   2   4     4790.25     4553.73     50.83 o 
   2   2   4      291.96      308.09      8.46 o 
   3   2   4      361.71      335.91      9.36 o 
   4   2   4     2628.36     2499.14     34.71 o 
   5   2   4     1050.40     1077.26     18.72 o 
   6   2   4     5367.89     5735.10     80.21 o 
   7   2   4       73.92       61.56      6.42 o 
   8   2   4      605.21      598.57     13.53 o 
   9   2   4      246.05      275.19     10.27 o 
  10   2   4      247.15      303.77     11.68 o 
  11   2   4       68.93       62.95      7.61 o 
  12   2   4       37.30       46.91      7.11 o 
  13   2   4       89.74      112.33     10.28 o 
  14   2   4       12.51       11.57      6.65 o 
  15   2   4       28.42       18.24      8.75 o 
 -15   3   4      125.54       85.48     41.67 o 
 -14   3   4       18.98        5.77      8.21 o 
 -13   3   4       45.23       50.36     16.79 o 
 -12   3   4      479.99      504.24     22.15 o 
 -11   3   4      466.56      534.80     23.92 o 
 -10   3   4     1214.75     1320.04     40.92 o 
  -9   3   4      731.68      772.28     20.23 o 
  -8   3   4       35.31       30.58      6.34 o 
  -7   3   4      596.86      578.59     13.83 o 
  -6   3   4      394.03      383.68     15.28 o 
  -5   3   4     1848.70     1766.62     27.40 o 
  -4   3   4     1020.98     1065.55     12.38 o 
  -3   3   4       52.75       53.33      3.23 o 
  -2   3   4     2465.47     2372.20     24.30 o 
  -1   3   4      883.29      738.10     10.86 o 
   0   3   4       70.28       50.69      3.90 o 
   1   3   4      884.26      747.50     11.46 o 
   2   3   4     2450.40     2386.17     32.05 o 
   3   3   4       54.22       58.42      5.21 o 
   4   3   4      997.13     1049.47     19.52 o 
   5   3   4     1853.77     1768.34     27.33 o 
   6   3   4      387.89      377.20     11.38 o 
   7   3   4      582.46      555.72     13.54 o 
   8   3   4       37.16       42.22      5.30 o 
   9   3   4      712.33      763.87     16.23 o 
  10   3   4     1205.74     1358.46     25.38 o 
  11   3   4      458.48      529.69     15.20 o 
  12   3   4      484.51      528.47     16.53 o 
  13   3   4       44.20       67.18      9.82 o 
  14   3   4       19.60       22.89      7.83 o 
  15   3   4      126.52      171.63     17.89 o 
 -15   4   4       40.46       20.24     15.37 o 
 -14   4   4        6.02        1.04      6.76 o 
 -13   4   4      236.46      318.47     27.57 o 
 -12   4   4      137.64      137.36     23.22 o 
 -11   4   4       32.49       45.65      8.19 o 
 -10   4   4       33.64       25.87      6.93 o 
  -9   4   4       37.13       30.84      6.96 o 
  -8   4   4      157.35      172.93      9.11 o 
  -7   4   4     1256.18     1295.25     26.87 o 
  -6   4   4      678.29      683.14     16.03 o 
  -5   4   4      645.21      629.33     13.16 o 
  -4   4   4      137.07      149.54      4.08 o 
  -3   4   4      791.68      694.18      9.38 o 
  -2   4   4     3732.13     3507.70     35.40 o 
  -1   4   4     2203.66     2045.87     21.27 o 
   0   4   4      190.06      226.77      5.63 o 
   1   4   4     2188.19     2035.22     24.89 o 
   2   4   4     3731.07     3481.24     46.15 o 
   3   4   4      759.37      661.04     13.13 o 
   4   4   4      135.48      134.16      6.31 o 
   5   4   4      677.94      658.86     12.90 o 
   6   4   4      684.31      686.63     15.49 o 
   7   4   4     1227.46     1283.09     21.36 o 
   8   4   4      151.49      168.41      8.26 o 
   9   4   4       37.05       47.01      6.52 o 
  10   4   4       33.83       41.43      6.14 o 
  11   4   4       33.22       48.46      6.83 o 
  12   4   4      135.12      172.64     10.27 o 
  13   4   4      231.52      301.69     15.31 o 
  14   4   4        5.98        4.30      5.77 o 
  15   4   4       39.26       62.22     12.07 o 
 -15   5   4       41.95        0.29     12.50 o 
 -14   5   4       39.66       14.35     10.80 o 
 -13   5   4        3.79        2.87      4.97 o 
 -12   5   4      151.62      171.39     22.71 o 
 -11   5   4      182.31      174.27     13.04 o 
 -10   5   4       68.95       63.21      9.24 o 
  -9   5   4      171.14      171.40     11.28 o 
  -8   5   4       86.44       87.05     11.95 o 
  -7   5   4       88.28      110.12      9.97 o 
  -6   5   4       21.34       25.13      6.10 o 
  -5   5   4      698.66      678.86     12.34 o 
  -4   5   4      795.47      746.88     13.50 o 
  -3   5   4     1352.53     1290.63     15.18 o 
  -2   5   4     1925.61     1755.48     19.03 o 
  -1   5   4     2114.33     1957.80     21.31 o 
   0   5   4     2080.95     1635.32     20.15 o 
   1   5   4     2164.05     2008.98     24.06 o 
   2   5   4     1885.38     1729.21     20.84 o 
   3   5   4     1323.84     1249.28     20.40 o 
   4   5   4      799.42      757.42     13.05 o 
   5   5   4      715.23      729.10     14.21 o 
   6   5   4       19.68       25.65      4.40 o 
   7   5   4       93.57      102.81      9.08 o 
   8   5   4       82.54       76.75      5.62 o 
   9   5   4      176.26      178.68      7.99 o 
  10   5   4       65.27       72.92      7.08 o 
  11   5   4      178.28      182.16      9.98 o 
  12   5   4      154.96      197.78     13.09 o 
  13   5   4        3.37       -0.02      4.67 o 
  14   5   4       39.16       33.91      8.23 o 
  15   5   4       42.76       42.16     12.41 o 
 -15   6   4        3.96        0.56     12.34 o 
 -14   6   4       59.94       27.30     22.69 o 
 -13   6   4       11.42        3.68      7.52 o 
 -12   6   4       24.84       23.42      7.52 o 
 -11   6   4       11.02        2.71      4.36 o 
 -10   6   4        4.16        7.11      5.92 o 
  -9   6   4      621.60      600.98     16.57 o 
  -8   6   4      204.65      186.73     10.27 o 
  -7   6   4      136.71      147.72     11.78 o 
  -6   6   4      328.03      308.64     11.35 o 
  -5   6   4       66.25       62.45      3.62 o 
  -4   6   4     2744.08     2621.32     32.01 o 
  -3   6   4      534.67      526.89      8.17 o 
  -2   6   4     1869.61     1719.00     19.78 o 
  -1   6   4      848.53      782.11     13.11 o 
   0   6   4        0.26        2.27      2.11 o 
   1   6   4      873.46      801.68     13.10 o 
   2   6   4     1845.67     1695.20     21.09 o 
   3   6   4      544.13      542.14     10.29 o 
   4   6   4     2748.50     2629.28     35.72 o 
   5   6   4       67.66       68.73      6.13 o 
   6   6   4      316.10      293.40      9.13 o 
   7   6   4      138.09      140.47      7.67 o 
   8   6   4      204.91      207.28      7.24 o 
   9   6   4      632.77      633.09     13.58 o 
  10   6   4        4.18        6.93      3.95 o 
  11   6   4       12.16        4.23      4.69 o 
  12   6   4       24.97       30.21      7.66 o 
  13   6   4       11.35       20.28      6.57 o 
  14   6   4       57.95       72.96     10.27 o 
  15   6   4        4.02        2.37      5.59 o 
 -14   7   4        9.63       -0.10     19.08 o 
 -13   7   4       30.97       17.70      7.32 o 
 -12   7   4       68.17       49.30     18.05 o 
 -11   7   4      136.14      140.04     23.58 o 
 -10   7   4       34.50       29.39      6.58 o 
  -9   7   4      704.96      735.59     21.83 o 
  -8   7   4      457.02      502.08     16.57 o 
  -7   7   4      859.01      932.55     20.34 o 
  -6   7   4      124.30      152.39      7.54 o 
  -5   7   4      510.45      523.35      8.79 o 
  -4   7   4      235.63      258.47      7.32 o 
  -3   7   4      561.08      599.27     15.14 o 
  -2   7   4       46.36       58.82      4.81 o 
  -1   7   4     1748.09     1738.28     21.39 o 
   0   7   4     3017.37     2947.72     36.47 o 
   1   7   4     1790.87     1810.59     24.12 o 
   2   7   4       41.35       52.14      3.71 o 
   3   7   4      571.03      626.26     10.72 o 
   4   7   4      238.15      251.73      5.38 o 
   5   7   4      519.57      535.36     12.03 o 
   6   7   4      119.89      148.03      6.44 o 
   7   7   4      868.75      935.38     16.54 o 
   8   7   4      464.31      511.56     12.33 o 
   9   7   4      720.16      749.96     19.89 o 
  10   7   4       32.93       29.49      6.59 o 
  11   7   4      133.18      154.60      9.87 o 
  12   7   4       70.87       84.11     10.23 o 
  13   7   4       31.46       28.71      8.26 o 
  14   7   4        9.13        6.87      7.44 o 
 -14   8   4       25.18       -3.88     13.41 o 
 -13   8   4        2.88        1.90      5.72 o 
 -12   8   4       35.54       30.07      7.25 o 
 -11   8   4       26.81       24.13      8.80 o 
 -10   8   4       58.71       73.91      9.16 o 
  -9   8   4       44.53       43.07      5.78 o 
  -8   8   4      574.89      523.46     10.89 o 
  -7   8   4      413.83      452.88     11.45 o 
  -6   8   4       80.92       78.28      5.98 o 
  -5   8   4      137.97      148.99     14.03 o 
  -4   8   4       10.49       17.33      6.17 o 
  -3   8   4     1117.33     1095.14     21.24 o 
  -2   8   4      380.61      365.30      9.88 o 
  -1   8   4      123.48      112.27      5.23 o 
   0   8   4        1.87        4.46      2.38 o 
   1   8   4      127.29      111.72      5.32 o 
   2   8   4      367.18      342.60      8.85 o 
   3   8   4     1131.67     1113.22     15.04 o 
   4   8   4       10.64       15.80      3.22 o 
   5   8   4      135.45      128.78      9.53 o 
   6   8   4       78.29       76.87      5.66 o 
   7   8   4      422.01      479.75     14.89 o 
   8   8   4      568.83      531.27     14.99 o 
   9   8   4       44.97       39.86      8.07 o 
  10   8   4       60.63       87.27      7.10 o 
  11   8   4       27.80       30.05      5.91 o 
  12   8   4       36.71       35.70     10.58 o 
  13   8   4        2.53        2.65      5.09 o 
  14   8   4       24.95       -0.86     21.76 o 
 -14   9   4        8.64        0.33     24.28 o 
 -13   9   4        0.08       -0.51     13.19 o 
 -12   9   4        4.36        2.54      8.16 o 
 -11   9   4      125.49       -0.70      7.39 o 
 -10   9   4      101.05       -0.95     31.76 o 
  -9   9   4      338.63      330.87     25.27 o 
  -8   9   4      147.52      212.47     37.62 o 
  -7   9   4      718.39      741.27     38.89 o 
  -6   9   4       12.17       18.64      9.63 o 
  -5   9   4      606.86      578.78     24.66 o 
  -4   9   4      167.19      129.73     19.25 o 
  -3   9   4      701.88      781.17     19.09 o 
  -2   9   4      645.06      641.59     14.47 o 
  -1   9   4      304.48      296.65     10.66 o 
   0   9   4      939.02      885.15     14.84 o 
   1   9   4      316.97      313.21      7.83 o 
   2   9   4      625.35      633.58     11.36 o 
   3   9   4      697.98      776.59     11.23 o 
   4   9   4      162.38      154.46      3.79 o 
   5   9   4      612.20      594.85     11.72 o 
   6   9   4       10.88       14.43      6.56 o 
   7   9   4      723.42      774.27     21.55 o 
   8   9   4      144.50      164.06      8.38 o 
   9   9   4      333.47      323.65     10.61 o 
  10   9   4       99.05      126.95      8.49 o 
  11   9   4      123.13        3.84     14.64 o 
  12   9   4        3.88        7.94      4.43 o 
  14   9   4        8.58       -1.83     19.78 o 
 -13  10   4        2.70        1.46     14.29 o 
 -12  10   4       32.94        2.13      6.11 o 
 -11  10   4       78.20       50.08     29.63 o 
 -10  10   4       36.29       18.86     18.69 o 
  -9  10   4      133.89       -2.04     34.13 o 
  -8  10   4        0.74        4.67      9.28 o 
  -7  10   4      123.45      105.05     22.65 o 
  -6  10   4      138.36      114.82     15.58 o 
  -5  10   4       89.41       72.86     16.93 o 
  -4  10   4      123.42      103.47     13.66 o 
  -3  10   4      248.87      282.55     11.55 o 
  -2  10   4       15.53       18.50      5.10 o 
  -1  10   4      418.11      409.18     10.98 o 
   0  10   4      587.02      576.46     12.24 o 
   1  10   4      420.59      417.14      9.07 o 
   2  10   4       18.74       21.88      4.47 o 
   3  10   4      242.78      267.19      6.06 o 
   4  10   4      134.40      124.96      8.00 o 
   5  10   4       89.50       80.20      5.40 o 
   6  10   4      131.82       97.52      4.57 o 
   7  10   4      122.22      123.45      7.90 o 
   8  10   4        0.86        1.78      2.73 o 
   9  10   4      131.82      155.25      7.34 o 
  10  10   4       37.15       37.10      6.22 o 
  11  10   4       76.49       70.72     31.95 o 
  12  10   4       33.41       -0.43     15.01 o 
  13  10   4        2.90       -3.49     17.38 o 
 -13  11   4       24.56        1.11     26.63 o 
 -12  11   4       31.34       -0.50     17.41 o 
 -11  11   4      138.76      176.96    101.02 o 
 -10  11   4       33.99       -2.53     14.08 o 
  -9  11   4       99.22       45.52     47.19 o 
  -8  11   4      222.66      237.04     24.34 o 
  -7  11   4      418.10      513.63     34.66 o 
  -6  11   4      875.38      931.72     38.78 o 
  -5  11   4      130.85      139.47      7.37 o 
  -4  11   4        1.02        4.35      6.35 o 
  -3  11   4      596.13      634.86     16.52 o 
  -2  11   4      665.61      702.79     16.25 o 
  -1  11   4      991.00      946.17     17.84 o 
   0  11   4      696.15      705.60     15.03 o 
   1  11   4     1009.12      948.41     17.47 o 
   2  11   4      680.58      723.94     15.85 o 
   3  11   4      600.29      614.52      9.88 o 
   4  11   4        1.39        0.23      2.59 o 
   5  11   4      131.67      147.11      7.91 o 
   6  11   4      877.20      894.89     18.64 o 
   7  11   4      418.79      483.75     29.26 o 
   8  11   4      226.62      188.26      5.33 o 
   9  11   4       99.79       82.61      8.13 o 
  10  11   4       34.86       12.62      4.63 o 
  11  11   4      138.74      174.03    123.27 o 
  12  11   4       31.75        3.15     12.73 o 
  13  11   4       24.20        1.94     21.77 o 
 -12  12   4       30.44       -2.01     17.92 o 
 -11  12   4       10.79        4.26      8.09 o 
 -10  12   4       77.14        2.32     21.55 o 
  -9  12   4       19.72        1.14     14.88 o 
  -8  12   4       48.75       12.32     16.04 o 
  -7  12   4      207.11      257.89     21.79 o 
  -6  12   4       52.26       52.99     14.30 o 
  -5  12   4      426.89      416.24     20.64 o 
  -4  12   4       77.57       88.67     17.53 o 
  -3  12   4      488.76      484.43     15.90 o 
  -2  12   4      505.65      522.37     14.93 o 
  -1  12   4      216.06      219.52      9.92 o 
   0  12   4      126.86      130.83      7.73 o 
   1  12   4      212.77      218.44      9.13 o 
   2  12   4      513.47      566.09     14.27 o 
   3  12   4      476.78      443.75      7.82 o 
   4  12   4       78.63       88.41      7.01 o 
   5  12   4      433.23      451.73     15.87 o 
   6  12   4       52.53       63.73      6.37 o 
   7  12   4      207.34      209.63     18.16 o 
   8  12   4       50.80       55.58     19.60 o 
   9  12   4       19.95       20.95     15.51 o 
  10  12   4       78.72       46.70     53.01 o 
  11  12   4       10.25       12.84     16.00 o 
  12  12   4       29.85       -2.02     22.12 o 
 -11  13   4       10.66        0.21     22.86 o 
 -10  13   4       64.30       -1.31     28.22 o 
  -9  13   4      133.27        1.40     22.86 o 
  -8  13   4       81.44        4.92     23.39 o 
  -7  13   4       26.08        1.75     19.03 o 
  -6  13   4       98.18       70.63     28.99 o 
  -5  13   4       36.25       27.09      5.72 o 
  -4  13   4      225.06      179.47     31.19 o 
  -3  13   4        3.22        0.74      2.86 o 
  -2  13   4      726.94      760.02     18.77 o 
  -1  13   4      538.84      572.66     17.49 o 
   0  13   4      141.21      174.52      8.43 o 
   1  13   4      533.30      553.07     14.82 o 
   2  13   4      717.55      749.84     16.02 o 
   3  13   4        2.62        0.76      2.37 o 
   4  13   4      223.84      235.06     11.93 o 
   5  13   4       37.30       24.42      4.11 o 
   6  13   4      100.49      102.51     12.48 o 
   7  13   4       26.81       25.38      5.61 o 
   8  13   4       85.34      109.17     29.17 o 
   9  13   4      131.01      177.89     32.42 o 
  10  13   4       62.95       89.78     42.50 o 
  11  13   4       10.73       35.94     25.47 o 
 -11  14   4        1.44        2.82     17.81 o 
 -10  14   4       12.77       -0.82     13.45 o 
  -9  14   4       99.17       -1.68     34.84 o 
  -8  14   4       96.80       -0.23     17.88 o 
  -7  14   4       82.61       38.93     33.62 o 
  -6  14   4       27.14       21.55     16.88 o 
  -5  14   4       92.28       81.73     18.23 o 
  -4  14   4      227.76      298.11     13.89 o 
  -3  14   4      263.64      284.72     14.88 o 
  -2  14   4       50.29       52.36      7.97 o 
  -1  14   4       60.67       73.08      7.73 o 
   0  14   4      202.46      222.65      9.52 o 
   1  14   4       60.80       75.57      6.51 o 
   2  14   4       52.64       53.22      4.16 o 
   3  14   4      264.67      230.58      9.77 o 
   4  14   4      229.35      271.54     17.44 o 
   5  14   4       93.38       70.39     19.54 o 
   6  14   4       24.65       28.26     11.05 o 
   7  14   4       84.23       61.37     20.63 o 
   8  14   4       94.17       97.84     74.75 o 
   9  14   4       98.89      134.46     34.91 o 
  10  14   4       12.49        8.68     18.40 o 
 -10  15   4        3.49        0.52     11.74 o 
  -9  15   4        6.32        4.80     17.73 o 
  -8  15   4      138.67       -0.24     27.58 o 
  -7  15   4      255.35      330.61     32.16 o 
  -6  15   4       67.58       57.20     27.67 o 
  -5  15   4       81.25       81.16     19.37 o 
  -4  15   4       67.30       50.51      6.31 o 
  -3  15   4       15.07        9.77      5.47 o 
  -2  15   4       28.92       25.69      7.72 o 
  -1  15   4      178.46      181.38     10.74 o 
   0  15   4        1.62        7.65      5.68 o 
   1  15   4      183.42      192.45      8.76 o 
   2  15   4       27.99       32.81      4.50 o 
   3  15   4       15.71       13.24      2.76 o 
   4  15   4       69.21       59.95     16.90 o 
   5  15   4       80.42       70.23     16.32 o 
   6  15   4       66.08       62.38     34.78 o 
   7  15   4      252.88      368.08     38.17 o 
   8  15   4      137.15      126.89     98.81 o 
   9  15   4        7.16       22.63     21.52 o 
  10  15   4        3.26        0.89     12.29 o 
  -9  16   4       40.10       -3.55     15.72 o 
  -8  16   4        5.50        2.08     16.81 o 
  -7  16   4        9.92      -24.27     24.27 o 
  -6  16   4       28.32       28.99     14.66 o 
  -5  16   4       38.68       41.04     10.67 o 
  -4  16   4       16.78       13.99      5.62 o 
  -3  16   4      138.95      138.32     13.49 o 
  -2  16   4       12.16       10.84      5.40 o 
  -1  16   4        7.88        7.85      5.11 o 
   0  16   4        2.82        7.29      4.95 o 
   1  16   4        7.16       10.47      4.35 o 
   2  16   4       12.73       12.84      4.53 o 
   3  16   4      138.90      120.18     26.33 o 
   4  16   4       15.79       10.88      5.77 o 
   5  16   4       41.23       22.53     15.56 o 
   6  16   4       28.54       18.58     13.31 o 
   7  16   4       10.88       -6.97     22.93 o 
   8  16   4        5.34        7.01     15.29 o 
   9  16   4       40.83       23.14     32.14 o 
  -7  17   4       20.90       16.56     15.08 o 
  -6  17   4       10.67       10.57     10.47 o 
  -5  17   4       34.13       36.30     14.40 o 
  -4  17   4       42.14       23.86     13.65 o 
  -3  17   4        2.53        3.34      6.05 o 
  -2  17   4       77.76       62.28     13.00 o 
  -1  17   4       69.55       77.00     17.87 o 
   0  17   4      513.18      612.75     18.76 o 
   1  17   4       70.38       69.53     11.68 o 
   2  17   4       80.75       81.38      9.71 o 
   3  17   4        3.00       -1.18      4.14 o 
   4  17   4       42.75       49.26     28.80 o 
   5  17   4       33.60       21.53     14.75 o 
   6  17   4       10.45        6.26     16.22 o 
   7  17   4       20.82        7.26     17.55 o 
  -6  18   4       13.10       23.98     10.84 o 
  -5  18   4        2.97       11.11      7.79 o 
  -4  18   4       23.82       15.61      9.06 o 
  -3  18   4       41.82       30.26      9.79 o 
  -2  18   4       36.47       24.80      9.28 o 
  -1  18   4       19.92       10.76      6.93 o 
   0  18   4        0.15        1.78      4.66 o 
   1  18   4       19.18       16.96      8.73 o 
   2  18   4       36.04       15.28     13.69 o 
   3  18   4       42.90       22.74     13.29 o 
   4  18   4       24.35       12.27     13.28 o 
   5  18   4        3.14        0.78     10.41 o 
   6  18   4       14.25       20.25     22.94 o 
  -3  19   4       33.97       12.52      9.32 o 
  -2  19   4       23.45       17.39      7.97 o 
  -1  19   4       39.26       27.27      9.34 o 
   0  19   4       18.93       17.26      8.76 o 
   1  19   4       37.54       23.67     15.23 o 
   2  19   4       23.01       14.94     11.81 o 
   3  19   4       32.95       32.11     18.00 o 
   1   0   5    10955.48    11443.11    149.32 o 
   2   0   5      303.55      241.96      8.31 o 
   3   0   5      645.07      615.41     12.97 o 
   4   0   5      246.86      234.19      8.62 o 
   5   0   5     1720.79     1916.30     33.33 o 
   6   0   5       12.46        7.65      4.77 o 
   7   0   5      102.78       79.53      5.88 o 
   8   0   5      572.14      570.13     13.44 o 
   9   0   5       96.69      109.70      7.65 o 
  10   0   5      189.02      203.21     10.83 o 
  11   0   5       92.26      126.28      8.36 o 
  12   0   5      372.95      380.95     14.04 o 
  13   0   5       20.47       29.49      8.51 o 
  14   0   5        1.57       -3.67      5.19 o 
  15   0   5        1.03        2.01      6.72 o 
 -15   1   5       62.34       57.91     20.86 o 
 -14   1   5      146.73      100.56     43.84 o 
 -13   1   5       39.70       31.58      6.53 o 
 -12   1   5      129.66      142.12      8.91 o 
 -11   1   5        4.09        0.87      3.27 o 
 -10   1   5       48.26       59.98      6.09 o 
  -9   1   5      309.14      375.13     11.18 o 
  -8   1   5      190.81      192.31      7.71 o 
  -7   1   5      219.76      222.65      8.05 o 
  -6   1   5      697.13      722.43     17.79 o 
  -5   1   5     1607.97     1618.66     30.91 o 
  -4   1   5      385.90      403.48     10.77 o 
  -3   1   5     2061.28     1873.22     26.87 o 
  -2   1   5      968.62      826.56     15.72 o 
  -1   1   5     2481.58     2269.15     30.24 o 
   0   1   5        2.23       -0.92      3.07 o 
   1   1   5     2523.15     2301.50     30.75 o 
   2   1   5      936.59      811.02     14.91 o 
   3   1   5     2100.40     1910.21     24.78 o 
   4   1   5      383.36      401.52     11.73 o 
   5   1   5     1612.60     1637.35     27.16 o 
   6   1   5      709.93      714.74     16.54 o 
   7   1   5      230.03      244.29      9.35 o 
   8   1   5      200.93      186.89      9.52 o 
   9   1   5      312.64      378.64     12.55 o 
  10   1   5       52.24       77.33      8.62 o 
  11   1   5        3.74       -1.49      3.07 o 
  12   1   5      132.65      159.18      9.93 o 
  13   1   5       39.53       39.27      7.26 o 
  14   1   5      147.97      200.23     15.55 o 
  15   1   5       63.04       40.64     17.20 o 
 -15   2   5       71.28       37.25     21.43 o 
 -14   2   5       70.84       43.39     18.35 o 
 -13   2   5      344.47      518.35     22.99 o 
 -12   2   5       43.61       45.52      9.89 o 
 -11   2   5       76.41      105.56      6.09 o 
 -10   2   5      727.75      785.08     16.22 o 
  -9   2   5       64.44       56.48      4.45 o 
  -8   2   5       92.72       91.89      4.96 o 
  -7   2   5       90.93       77.69      4.28 o 
  -6   2   5      573.35      621.76     19.27 o 
  -5   2   5     6071.13     6342.51     85.46 o 
  -4   2   5     1091.04     1030.34     18.88 o 
  -3   2   5     1516.64     1371.42     20.73 o 
  -2   2   5     1121.59      972.92     17.82 o 
  -1   2   5     2990.95     2552.41     35.83 o 
   0   2   5      791.75      715.20     13.80 o 
   1   2   5     2971.96     2540.66     30.02 o 
   2   2   5     1139.12     1000.33     17.53 o 
   3   2   5     1464.12     1352.09     20.66 o 
   4   2   5     1092.07     1034.59     18.41 o 
   5   2   5     6109.61     6369.42     86.77 o 
   6   2   5      577.22      640.34     16.15 o 
   7   2   5       98.98       96.85      7.05 o 
   8   2   5       89.07       96.45      7.53 o 
   9   2   5       65.00       56.36      7.36 o 
  10   2   5      734.43      828.73     20.06 o 
  11   2   5       77.69      110.16     10.81 o 
  12   2   5       43.63       48.82      7.84 o 
  13   2   5      344.06      507.85     17.89 o 
  14   2   5       70.73       86.70     10.74 o 
  15   2   5       71.89       53.24     13.97 o 
 -15   3   5       28.47       10.97     10.22 o 
 -14   3   5       27.19        6.76      8.71 o 
 -13   3   5        8.71       17.42      8.89 o 
 -12   3   5       28.86       23.20      8.89 o 
 -11   3   5       27.77       23.39      7.79 o 
 -10   3   5       82.18      128.32     10.49 o 
  -9   3   5      661.20      723.07     20.57 o 
  -8   3   5      564.46      572.68      8.74 o 
  -7   3   5      498.42      465.85      8.20 o 
  -6   3   5      248.62      194.44      4.36 o 
  -5   3   5      889.06      925.98     16.80 o 
  -4   3   5      222.69      205.98     18.14 o 
  -3   3   5      614.96      529.50     11.53 o 
  -2   3   5     4372.75     3969.49     44.78 o 
  -1   3   5     1638.77     1544.16     19.13 o 
   0   3   5     1555.09     1479.49     19.78 o 
   1   3   5     1624.22     1514.38     20.61 o 
   2   3   5     4350.82     3993.50     47.02 o 
   3   3   5      621.27      545.45     13.73 o 
   4   3   5      229.04      216.56     10.36 o 
   5   3   5      897.42      944.17     19.57 o 
   6   3   5      258.89      200.01     10.15 o 
   7   3   5      489.94      461.98     13.10 o 
   8   3   5      579.14      585.86     14.51 o 
   9   3   5      657.15      730.02     17.26 o 
  10   3   5       80.65      127.85      8.83 o 
  11   3   5       25.88       23.63      6.67 o 
  12   3   5       30.40       23.16      7.00 o 
  13   3   5        8.46       11.32      7.15 o 
  14   3   5       27.84       33.91      8.22 o 
  15   3   5       27.77       32.34      9.49 o 
 -15   4   5       20.15        8.02     10.95 o 
 -14   4   5       11.49        4.47      7.43 o 
 -13   4   5       86.39       27.83     18.56 o 
 -12   4   5      147.43      126.43     35.84 o 
 -11   4   5      352.15      375.78     16.79 o 
 -10   4   5      448.66      458.69     18.23 o 
  -9   4   5      300.89      321.66     12.34 o 
  -8   4   5      186.59      226.21     10.98 o 
  -7   4   5      130.16      166.55      9.78 o 
  -6   4   5     2949.72     2923.13     42.48 o 
  -5   4   5      122.67      117.73      4.97 o 
  -4   4   5       72.13       71.68      3.20 o 
  -3   4   5     1049.48      932.56     13.02 o 
  -2   4   5     4254.28     4007.75     41.70 o 
  -1   4   5      596.10      557.69      8.99 o 
   0   4   5     1857.28     1933.15     23.58 o 
   1   4   5      618.24      589.17     11.12 o 
   2   4   5     4299.71     4024.43     53.44 o 
   3   4   5     1033.70      935.90     17.61 o 
   4   4   5       84.30       84.16      5.80 o 
   5   4   5      122.28      129.21      8.23 o 
   6   4   5     2956.07     2940.04     49.52 o 
   7   4   5      134.21      178.04     11.07 o 
   8   4   5      190.86      237.75     10.42 o 
   9   4   5      303.90      342.24     11.82 o 
  10   4   5      449.24      460.99     13.90 o 
  11   4   5      347.61      356.23     12.83 o 
  12   4   5      147.47      160.76     10.03 o 
  13   4   5       86.47       89.66      8.90 o 
  14   4   5       12.60       11.24      6.68 o 
  15   4   5       20.14       30.20      9.28 o 
 -15   5   5       69.12       16.23     14.41 o 
 -14   5   5       28.32        6.61      7.70 o 
 -13   5   5       43.56       17.79     10.36 o 
 -12   5   5      203.76      187.62     24.58 o 
 -11   5   5      280.18      283.64     12.84 o 
 -10   5   5      131.06      132.13     13.22 o 
  -9   5   5      271.34      310.45     11.83 o 
  -8   5   5       46.55       62.27      7.53 o 
  -7   5   5     1181.62     1299.67     23.96 o 
  -6   5   5      685.12      654.84     12.97 o 
  -5   5   5      393.79      404.32      5.98 o 
  -4   5   5      429.66      428.42      7.11 o 
  -3   5   5      262.82      282.42      6.71 o 
  -2   5   5      721.99      677.06     10.05 o 
  -1   5   5      803.46      813.35     11.43 o 
   0   5   5     1969.33     1888.51     22.60 o 
   1   5   5      772.26      767.00     15.25 o 
   2   5   5      745.13      713.03     13.68 o 
   3   5   5      249.17      274.40      8.80 o 
   4   5   5      430.10      431.25     11.79 o 
   5   5   5      383.89      396.41     12.16 o 
   6   5   5      688.22      657.24     15.63 o 
   7   5   5     1159.71     1267.71     22.47 o 
   8   5   5       42.91       61.46      7.26 o 
   9   5   5      265.68      303.24     10.50 o 
  10   5   5      135.96      131.66      8.20 o 
  11   5   5      283.67      285.44     11.79 o 
  12   5   5      201.66      212.46     10.79 o 
  13   5   5       43.25       31.77     11.84 o 
  14   5   5       28.55       21.79      8.12 o 
  15   5   5       68.85       63.99     11.29 o 
 -15   6   5       12.15        0.17     19.64 o 
 -14   6   5        1.57       -1.15      4.76 o 
 -13   6   5        1.05        1.28      4.06 o 
 -12   6   5      134.82      125.91     38.32 o 
 -11   6   5      234.78      239.66     13.20 o 
 -10   6   5       21.94       27.02      6.50 o 
  -9   6   5     1155.37     1237.56     31.89 o 
  -8   6   5     1058.88     1072.77     27.74 o 
  -7   6   5      703.33      724.69     17.42 o 
  -6   6   5      620.12      619.21     12.92 o 
  -5   6   5     1190.78     1192.96     17.17 o 
  -4   6   5      397.15      380.79      7.51 o 
  -3   6   5       79.08       92.54      3.92 o 
  -2   6   5      466.54      463.26      8.22 o 
  -1   6   5     1670.57     1699.88     21.41 o 
   0   6   5     5153.30     5183.16     63.69 o 
   1   6   5     1689.22     1704.75     22.52 o 
   2   6   5      454.60      451.20      9.20 o 
   3   6   5       89.87      106.00      6.13 o 
   4   6   5      390.98      386.48     10.09 o 
   5   6   5     1209.84     1229.86     20.68 o 
   6   6   5      616.29      616.90     15.39 o 
   7   6   5      681.80      724.91     17.22 o 
   8   6   5     1051.39     1094.34     21.59 o 
   9   6   5     1151.08     1239.60     22.36 o 
  10   6   5       23.02       31.62      6.35 o 
  11   6   5      230.94      246.16     11.23 o 
  12   6   5      137.46      150.39     22.96 o 
  13   6   5        0.72       -0.17      4.30 o 
  14   6   5        1.50        4.63      5.84 o 
  15   6   5       11.36       26.00      8.69 o 
 -14   7   5       55.20       22.11     12.61 o 
 -13   7   5       28.44       13.91      8.15 o 
 -12   7   5        6.54        6.29      5.94 o 
 -11   7   5       19.77       21.55      6.72 o 
 -10   7   5      280.99      330.81     14.64 o 
  -9   7   5      619.34      685.95     22.27 o 
  -8   7   5      377.61      398.78     18.20 o 
  -7   7   5      330.87      374.42     19.13 o 
  -6   7   5      122.69      136.61      5.94 o 
  -5   7   5      414.04      440.44      9.56 o 
  -4   7   5     1287.09     1197.92     16.46 o 
  -3   7   5      219.33      217.81      5.68 o 
  -2   7   5      614.13      553.83      9.62 o 
  -1   7   5     1367.95     1349.19     19.83 o 
   0   7   5      652.27      618.35     12.47 o 
   1   7   5     1368.61     1370.66     20.10 o 
   2   7   5      634.15      591.37     11.59 o 
   3   7   5      228.95      222.67      7.57 o 
   4   7   5     1281.72     1189.23     21.64 o 
   5   7   5      416.85      453.77     11.95 o 
   6   7   5      126.06      148.66      8.41 o 
   7   7   5      326.58      388.40     10.58 o 
   8   7   5      379.68      407.63     11.60 o 
   9   7   5      614.03      698.03     16.42 o 
  10   7   5      278.85      328.74     13.18 o 
  11   7   5       18.38       12.10      4.96 o 
  12   7   5        6.62        6.14      5.98 o 
  13   7   5       29.54       30.22     10.22 o 
  14   7   5       55.71       53.65     19.93 o 
 -14   8   5        8.75       -0.03     12.43 o 
 -13   8   5       10.18        2.03      7.72 o 
 -12   8   5       82.81        0.03      7.02 o 
 -11   8   5      130.87      132.27     32.23 o 
 -10   8   5       60.94       50.64     13.46 o 
  -9   8   5       24.05       30.03      4.38 o 
  -8   8   5      866.17      877.00     18.24 o 
  -7   8   5       97.32       94.15      6.86 o 
  -6   8   5     1332.89     1338.02     22.64 o 
  -5   8   5     1210.35     1227.97     18.40 o 
  -4   8   5       52.99       59.02      3.87 o 
  -3   8   5      818.83      845.30     14.37 o 
  -2   8   5     1979.78     2034.81     26.51 o 
  -1   8   5      904.57      869.58     16.15 o 
   0   8   5     4331.58     4341.10     55.35 o 
   1   8   5      926.10      899.61     16.41 o 
   2   8   5     1953.77     2013.87     28.50 o 
   3   8   5      812.18      843.21     14.03 o 
   4   8   5       52.54       57.36      5.40 o 
   5   8   5     1219.12     1230.55     22.55 o 
   6   8   5     1332.55     1342.14     23.28 o 
   7   8   5       96.12       91.90      6.40 o 
   8   8   5      869.71      858.33     18.50 o 
   9   8   5       26.11       26.48      3.86 o 
  10   8   5       60.61       66.50      7.71 o 
  11   8   5      130.03      139.96     10.07 o 
  12   8   5       83.27        0.69      8.06 o 
  13   8   5       10.00       10.97      5.90 o 
  14   8   5        9.02       26.52     18.90 o 
 -14   9   5       18.58        1.08      8.30 o 
 -13   9   5       23.09        4.89      9.35 o 
 -12   9   5       43.89       15.63     10.41 o 
 -11   9   5       24.97       13.58      5.34 o 
 -10   9   5       52.73       54.69     18.67 o 
  -9   9   5       59.54       37.33     15.21 o 
  -8   9   5      165.17      165.42     20.47 o 
  -7   9   5       15.14        6.73     16.11 o 
  -6   9   5      434.02      434.13     14.59 o 
  -5   9   5      272.86      286.58     10.58 o 
  -4   9   5      153.82      164.85      8.26 o 
  -3   9   5      450.01      454.49     14.78 o 
  -2   9   5      304.19      314.82      9.03 o 
  -1   9   5      432.37      405.68     12.10 o 
   0   9   5      339.39      341.59      9.95 o 
   1   9   5      426.74      392.72     10.45 o 
   2   9   5      313.86      333.39      9.90 o 
   3   9   5      438.53      455.04     13.00 o 
   4   9   5      153.59      156.70      7.57 o 
   5   9   5      279.02      296.54      8.69 o 
   6   9   5      438.13      396.63     21.96 o 
   7   9   5       15.84       17.46      6.28 o 
   8   9   5      163.68      178.57     14.55 o 
   9   9   5       57.67       48.90      6.93 o 
  10   9   5       55.06       69.26      6.97 o 
  11   9   5       25.40       19.44      7.80 o 
  12   9   5       43.79       25.80     11.13 o 
  13   9   5       23.62       -5.79     18.09 o 
  14   9   5       18.70       -2.36     17.66 o 
 -13  10   5       54.53       -0.93     10.39 o 
 -12  10   5       88.32       -0.41     10.13 o 
 -11  10   5       25.99       14.21     10.34 o 
 -10  10   5       34.87        0.79     16.25 o 
  -9  10   5      110.83       33.15     34.25 o 
  -8  10   5      352.59      397.77     30.67 o 
  -7  10   5      209.10      267.70     24.90 o 
  -6  10   5     1130.60     1211.95     40.34 o 
  -5  10   5      217.27      262.01     11.94 o 
  -4  10   5       75.06       57.46      6.22 o 
  -3  10   5      391.07      400.67     14.02 o 
  -2  10   5       12.94        7.67      4.70 o 
  -1  10   5      323.22      325.30     11.74 o 
   0  10   5      540.49      517.05     12.29 o 
   1  10   5      324.28      330.25      8.86 o 
   2  10   5       15.05       18.75      3.41 o 
   3  10   5      409.19      411.53      9.76 o 
   4  10   5       71.69       55.99      3.24 o 
   5  10   5      212.44      244.34      9.09 o 
   6  10   5     1121.91     1217.85     27.47 o 
   7  10   5      206.01      248.26     14.05 o 
   8  10   5      358.20      410.40     15.87 o 
   9  10   5      111.18      115.53      8.32 o 
  10  10   5       32.93       22.14      7.15 o 
  11  10   5       25.00       21.74      7.03 o 
  12  10   5       89.14       -2.81     10.96 o 
  13  10   5       54.17        1.81     28.81 o 
 -13  11   5       51.17       -1.87     10.71 o 
 -12  11   5       37.18        0.58     15.00 o 
 -11  11   5       32.80       -0.02      6.28 o 
 -10  11   5       96.16       -0.21      7.17 o 
  -9  11   5      103.25       26.43     32.47 o 
  -8  11   5      318.52      376.13     27.17 o 
  -7  11   5      127.64      126.49     18.43 o 
  -6  11   5      244.65      246.75     24.12 o 
  -5  11   5      159.70      163.91     13.76 o 
  -4  11   5      544.98      587.79     17.52 o 
  -3  11   5      148.98      154.95      9.20 o 
  -2  11   5      464.22      474.43     14.24 o 
  -1  11   5      155.77      165.72      8.95 o 
   0  11   5      184.39      151.62      8.11 o 
   1  11   5      152.33      157.13      7.97 o 
   2  11   5      476.85      480.78     11.89 o 
   3  11   5      143.76      134.02      5.52 o 
   4  11   5      545.84      560.02     11.00 o 
   5  11   5      159.18      149.01      9.57 o 
   6  11   5      251.22      258.42     12.06 o 
   7  11   5      127.77      126.03      9.06 o 
   8  11   5      313.59      339.64     26.54 o 
   9  11   5      105.40      116.20      8.50 o 
  10  11   5       96.70       -0.33     10.22 o 
  11  11   5       31.78       12.34     18.74 o 
  12  11   5       36.08       -2.27     17.71 o 
  13  11   5       51.35       -0.94     23.01 o 
 -12  12   5        2.61        0.36     12.24 o 
 -11  12   5       74.84       -0.52     17.62 o 
 -10  12   5      109.72       -0.25     16.97 o 
  -9  12   5       58.71       -0.30     19.57 o 
  -8  12   5       86.81       28.33     25.88 o 
  -7  12   5       29.63       17.37     14.51 o 
  -6  12   5      188.69      176.12     13.48 o 
  -5  12   5      152.71      172.76     15.60 o 
  -4  12   5      303.45      310.05     15.97 o 
  -3  12   5      178.72      197.09     10.87 o 
  -2  12   5       80.60       76.73      7.80 o 
  -1  12   5      250.68      269.86     11.31 o 
   0  12   5      727.69      716.32     16.68 o 
   1  12   5      254.60      277.60     10.25 o 
   2  12   5       78.34       84.55      6.92 o 
   3  12   5      176.24      186.00      6.31 o 
   4  12   5      293.52      265.56     11.33 o 
   5  12   5      149.32      173.87      9.78 o 
   6  12   5      193.45      178.65     10.36 o 
   7  12   5       30.79       35.23      7.48 o 
   8  12   5       88.09       86.59      5.45 o 
   9  12   5       57.51       35.50     23.11 o 
  10  12   5      109.28       82.50     63.45 o 
  11  12   5       74.11       60.97     66.87 o 
  12  12   5        2.70        1.00     18.24 o 
 -11  13   5       17.84       -1.10      8.87 o 
 -10  13   5        3.28       -0.45     12.86 o 
  -9  13   5       19.53        0.59      9.45 o 
  -8  13   5       23.65        5.07     13.33 o 
  -7  13   5       58.20       21.55     24.17 o 
  -6  13   5      173.56      149.38     20.11 o 
  -5  13   5      108.50       82.77      9.27 o 
  -4  13   5      212.55      193.10     14.18 o 
  -3  13   5       60.73       66.36      7.26 o 
  -2  13   5      629.55      706.14     17.44 o 
  -1  13   5      151.56      163.50      9.66 o 
   0  13   5       50.11       57.75      6.77 o 
   1  13   5      143.90      164.49      7.81 o 
   2  13   5      629.40      702.66     18.26 o 
   3  13   5       64.39       70.70      4.47 o 
   4  13   5      207.44      175.82     11.16 o 
   5  13   5      108.25       99.66     10.18 o 
   6  13   5      170.15      150.62      8.79 o 
   7  13   5       56.38       54.46     14.90 o 
   8  13   5       22.92       37.90     17.19 o 
   9  13   5       19.59        2.15     13.00 o 
  10  13   5        3.57       -4.27     13.01 o 
  11  13   5       17.59        1.11     18.19 o 
 -10  14   5       18.65       -0.56     11.12 o 
  -9  14   5        3.35       -0.26     10.14 o 
  -8  14   5       17.61       -0.50     10.25 o 
  -7  14   5       27.68       18.16     10.87 o 
  -6  14   5       28.61       16.79      6.55 o 
  -5  14   5      108.22      106.93     14.47 o 
  -4  14   5       53.78       45.40     11.10 o 
  -3  14   5       36.82       41.54      6.35 o 
  -2  14   5       32.26       33.47      7.15 o 
  -1  14   5       26.35       32.07      6.56 o 
   0  14   5       54.51       53.22      7.69 o 
   1  14   5       27.25       35.77      5.15 o 
   2  14   5       31.94       34.78      5.98 o 
   3  14   5       38.25       33.06      5.45 o 
   4  14   5       56.00       49.04     18.72 o 
   5  14   5      102.20      117.35      9.92 o 
   6  14   5       28.26       21.55      4.27 o 
   7  14   5       25.88       31.17     27.78 o 
   8  14   5       17.14       24.57     24.39 o 
   9  14   5        3.47      -10.33     14.24 o 
  10  14   5       17.63       14.74     16.74 o 
 -10  15   5       31.94        0.63      9.08 o 
  -9  15   5       12.13        1.21     11.31 o 
  -8  15   5        4.99       14.20     11.14 o 
  -7  15   5       48.45       39.16     17.61 o 
  -6  15   5       42.66       33.48     15.63 o 
  -5  15   5        0.06        0.02      3.70 o 
  -4  15   5       34.47       33.07     10.92 o 
  -3  15   5       54.07       44.34      8.58 o 
  -2  15   5      324.68      379.80     13.68 o 
  -1  15   5      147.62      173.33     11.80 o 
   0  15   5       15.85       10.84      5.69 o 
   1  15   5      145.87      170.90     12.24 o 
   2  15   5      319.24      337.11     18.63 o 
   3  15   5       56.25       49.08      5.58 o 
   4  15   5       33.28       29.97      8.67 o 
   5  15   5        0.02        5.53      3.29 o 
   6  15   5       44.07       26.40     22.32 o 
   7  15   5       49.93       36.09     38.03 o 
   8  15   5        5.56        4.19     21.52 o 
   9  15   5       12.44       16.03     16.45 o 
  10  15   5       32.83        2.87     19.23 o 
  -8  16   5        9.72        7.23     12.95 o 
  -7  16   5       15.32       38.25     13.75 o 
  -6  16   5       48.51       56.81     13.81 o 
  -5  16   5       83.65       75.75     19.83 o 
  -4  16   5       23.07       16.27      5.21 o 
  -3  16   5       63.80       42.36     14.53 o 
  -2  16   5       58.02       40.14     14.09 o 
  -1  16   5      138.40      169.10     10.18 o 
   0  16   5       23.10       44.15      8.33 o 
   1  16   5      138.96      140.88     10.03 o 
   2  16   5       57.50       69.99      6.47 o 
   3  16   5       62.43       45.23     11.13 o 
   4  16   5       21.04       13.79      5.72 o 
   5  16   5       83.71       56.82     33.50 o 
   6  16   5       50.02       35.99     38.16 o 
   7  16   5       15.14       12.00     20.99 o 
   8  16   5       10.37        6.21     19.93 o 
  -7  17   5       52.61       57.99     17.97 o 
  -6  17   5        1.21        6.31      8.80 o 
  -5  17   5        9.27        1.98      6.58 o 
  -4  17   5       43.53       36.77     10.93 o 
  -3  17   5        8.23        4.72      4.05 o 
  -2  17   5       46.80       37.04     14.50 o 
  -1  17   5      122.28      122.18     21.82 o 
   0  17   5        0.24       -2.94      4.56 o 
   1  17   5      118.94      129.30     10.62 o 
   2  17   5       47.12       55.32     10.55 o 
   3  17   5        8.90        7.58      7.37 o 
   4  17   5       44.10       29.87     17.46 o 
   5  17   5        9.05        0.08      6.82 o 
   6  17   5        1.41       -4.24     16.71 o 
   7  17   5       51.23       37.83     40.05 o 
  -5  18   5       47.47       49.35     15.62 o 
  -4  18   5       16.63       21.40     13.09 o 
  -3  18   5      122.64      162.52     40.30 o 
  -2  18   5       12.00        6.12      7.32 o 
  -1  18   5       36.00       26.38      8.91 o 
   0  18   5       32.92       25.15      7.14 o 
   1  18   5       35.14       32.92     11.96 o 
   2  18   5       12.98       11.10      7.86 o 
   3  18   5      121.95       73.05     38.27 o 
   4  18   5       17.47       15.65     15.78 o 
   5  18   5       49.49       36.53     41.36 o 
  -2  19   5       59.93       56.94     16.63 o 
  -1  19   5       31.12       17.19      8.63 o 
   0  19   5       51.20       32.89     12.22 o 
   1  19   5       30.95       13.44     13.74 o 
   2  19   5       57.46       45.20     22.30 o 
   0   0   6     2216.48     1950.97     39.60 o 
   1   0   6        0.92        2.81      2.93 o 
   2   0   6      862.42      850.60     16.96 o 
   3   0   6      710.70      745.63     16.12 o 
   4   0   6     3377.77     3487.40     50.82 o 
   5   0   6     1801.74     1655.60     31.88 o 
   6   0   6      200.86      237.53     11.93 o 
   7   0   6      138.78      153.59     10.33 o 
   8   0   6      103.53      107.49      8.78 o 
   9   0   6        9.81        6.85      5.19 o 
  10   0   6        6.76        5.73      4.23 o 
  11   0   6      236.93      317.20     13.28 o 
  12   0   6       77.74       81.66      8.44 o 
  13   0   6        0.58        0.70      3.89 o 
  14   0   6       93.27       53.83     21.86 o 
  15   0   6       67.60       52.83     24.98 o 
 -15   1   6       29.16       21.00     10.33 o 
 -14   1   6       87.43       67.55     24.18 o 
 -13   1   6       24.17       25.96      7.37 o 
 -12   1   6      346.55      403.83     16.76 o 
 -11   1   6      199.11      206.52     13.67 o 
 -10   1   6       70.08       76.71      6.68 o 
  -9   1   6      280.17      296.88     11.75 o 
  -8   1   6       48.24       55.17      5.34 o 
  -7   1   6      532.94      569.50     18.03 o 
  -6   1   6      271.99      281.13     12.54 o 
  -5   1   6      357.12      334.56     11.45 o 
  -4   1   6     2486.35     2433.53     39.36 o 
  -3   1   6      947.60      808.33     15.90 o 
  -2   1   6     1519.96     1384.88     24.10 o 
  -1   1   6      367.86      330.74      9.65 o 
   0   1   6     3956.79     3735.04     48.94 o 
   1   1   6      365.01      316.48      9.60 o 
   2   1   6     1510.28     1359.38     21.89 o 
   3   1   6      935.16      825.91     18.62 o 
   4   1   6     2441.98     2412.83     32.72 o 
   5   1   6      375.67      355.10     16.50 o 
   6   1   6      271.72      274.22     11.56 o 
   7   1   6      533.26      563.16     16.94 o 
   8   1   6       47.99       49.20      6.84 o 
   9   1   6      281.26      305.94     11.42 o 
  10   1   6       70.28       80.39      7.90 o 
  11   1   6      202.56      217.38     11.75 o 
  12   1   6      343.79      409.25     15.29 o 
  13   1   6       22.70       29.38      7.81 o 
  14   1   6       87.27       78.91     11.60 o 
  15   1   6       29.41       30.07     17.90 o 
 -15   2   6       26.88       14.52     10.18 o 
 -14   2   6        2.79        2.70      3.86 o 
 -13   2   6      103.24       91.80     28.24 o 
 -12   2   6      136.42       91.00      8.85 o 
 -11   2   6      423.11      455.17     13.07 o 
 -10   2   6      886.52      991.75     20.38 o 
  -9   2   6      954.22     1066.53     19.82 o 
  -8   2   6      610.04      657.94     13.90 o 
  -7   2   6      248.44      232.88     12.93 o 
  -6   2   6      371.03      386.77     15.41 o 
  -5   2   6     1260.13     1266.33     22.87 o 
  -4   2   6     2607.80     2719.98     42.76 o 
  -3   2   6     6012.80     6150.79     83.40 o 
  -2   2   6      943.13     1000.51     17.30 o 
  -1   2   6     2048.27     1916.71     27.65 o 
   0   2   6      960.72      923.15     17.42 o 
   1   2   6     2102.53     1985.04     29.78 o 
   2   2   6      942.09      983.99     15.81 o 
   3   2   6     6017.41     6117.37     73.48 o 
   4   2   6     2613.26     2723.85     41.93 o 
   5   2   6     1252.70     1270.84     23.74 o 
   6   2   6      369.59      381.19     14.20 o 
   7   2   6      248.01      233.28     13.08 o 
   8   2   6      609.74      644.21     16.90 o 
   9   2   6      970.72     1072.00     23.78 o 
  10   2   6      888.56     1053.36     24.08 o 
  11   2   6      429.31      486.86     15.55 o 
  12   2   6      136.30      128.35     10.81 o 
  13   2   6      105.42      124.98     12.45 o 
  14   2   6        2.74       -1.43      3.13 o 
  15   2   6       26.80       35.47      8.95 o 
 -15   3   6       25.83        6.08      9.31 o 
 -14   3   6      119.37       50.80     27.94 o 
 -13   3   6      152.17      170.05     29.91 o 
 -12   3   6       62.31       42.82     11.98 o 
 -11   3   6      198.46      207.75     14.64 o 
 -10   3   6       15.11       23.55      7.28 o 
  -9   3   6      461.99      423.22     13.88 o 
  -8   3   6       81.31       83.90      3.32 o 
  -7   3   6     1102.70     1080.25     20.06 o 
  -6   3   6      614.00      641.66     15.82 o 
  -5   3   6      645.60      609.10     15.45 o 
  -4   3   6      270.45      259.81      9.57 o 
  -3   3   6      436.36      410.91     11.67 o 
  -2   3   6     1541.10     1538.85     23.20 o 
  -1   3   6     1534.85     1369.09     18.66 o 
   0   3   6       39.18       37.92      4.17 o 
   1   3   6     1518.01     1362.05     20.93 o 
   2   3   6     1512.10     1517.44     23.28 o 
   3   3   6      434.91      397.50     11.03 o 
   4   3   6      273.98      258.73      9.93 o 
   5   3   6      649.24      607.36     16.58 o 
   6   3   6      590.62      619.76     16.43 o 
   7   3   6     1121.65     1155.05     27.53 o 
   8   3   6       79.20       77.97      8.13 o 
   9   3   6      459.62      485.50     16.24 o 
  10   3   6       15.39       22.10      6.15 o 
  11   3   6      195.66      220.26     11.11 o 
  12   3   6       63.25       65.17      8.41 o 
  13   3   6      155.14      207.60     12.25 o 
  14   3   6      115.83      110.50     11.41 o 
  15   3   6       24.80       17.03      7.53 o 
 -15   4   6      100.56       44.70     25.56 o 
 -14   4   6       27.82        9.46      9.65 o 
 -13   4   6       26.93        9.27      8.50 o 
 -12   4   6      125.58      121.69     33.99 o 
 -11   4   6      149.96      133.37     13.64 o 
 -10   4   6       66.35       61.66      8.77 o 
  -9   4   6      217.31      204.58     13.05 o 
  -8   4   6       14.63       10.88      7.02 o 
  -7   4   6      320.09      337.70     16.32 o 
  -6   4   6      180.03      151.73      4.09 o 
  -5   4   6      173.90      166.98      6.17 o 
  -4   4   6      386.91      360.47      7.77 o 
  -3   4   6     3638.56     3604.89     42.27 o 
  -2   4   6     1452.26     1277.51     18.26 o 
  -1   4   6     4284.28     4472.96     54.11 o 
   0   4   6     5680.01     5471.69     66.72 o 
   1   4   6     4293.22     4502.83     54.42 o 
   2   4   6     1437.17     1278.86     20.08 o 
   3   4   6     3635.84     3603.80     50.42 o 
   4   4   6      390.30      355.45     12.41 o 
   5   4   6      173.64      172.66      8.76 o 
   6   4   6      184.80      158.00     10.12 o 
   7   4   6      322.54      355.65     14.78 o 
   8   4   6       11.31       19.70      5.46 o 
   9   4   6      217.26      205.13     12.31 o 
  10   4   6       62.33       58.38      7.12 o 
  11   4   6      150.57      149.76      9.99 o 
  12   4   6      125.29      158.55     10.85 o 
  13   4   6       26.88       34.68      7.84 o 
  14   4   6       27.59       34.83      8.11 o 
  15   4   6      100.46      137.37     17.45 o 
 -15   5   6       15.32        4.94      8.46 o 
 -14   5   6        0.85        1.80      6.14 o 
 -13   5   6       83.73       22.85     17.46 o 
 -12   5   6       13.40        4.42      5.84 o 
 -11   5   6       71.30       50.63     11.63 o 
 -10   5   6      226.55      236.25     13.08 o 
  -9   5   6      140.00      151.41     10.28 o 
  -8   5   6      513.61      569.10     17.06 o 
  -7   5   6       65.42       63.58      7.91 o 
  -6   5   6       61.85       71.11      6.25 o 
  -5   5   6      146.27      151.81      5.76 o 
  -4   5   6      344.30      357.86      7.97 o 
  -3   5   6     1563.13     1536.53     19.51 o 
  -2   5   6     5611.53     5775.11     63.94 o 
  -1   5   6      423.42      391.54      9.09 o 
   0   5   6      205.41      177.28      8.00 o 
   1   5   6      429.00      411.67     10.69 o 
   2   5   6     5659.14     5897.80     79.48 o 
   3   5   6     1547.10     1524.46     27.79 o 
   4   5   6      344.23      357.39     11.31 o 
   5   5   6      135.83      148.19      9.68 o 
   6   5   6       56.52       62.16      7.88 o 
   7   5   6       65.70       77.88      7.58 o 
   8   5   6      513.09      567.77     15.46 o 
   9   5   6      140.92      157.62     12.08 o 
  10   5   6      226.96      239.96     11.71 o 
  11   5   6       69.67       71.15      7.53 o 
  12   5   6       12.74        9.81      5.93 o 
  13   5   6       85.23       91.62     11.36 o 
  14   5   6        0.65        0.91      5.45 o 
  15   5   6       14.55       22.53      9.26 o 
 -14   6   6       50.73       13.56      9.32 o 
 -13   6   6        3.60       -1.22      4.86 o 
 -12   6   6      171.06      199.26     49.76 o 
 -11   6   6       64.42       30.53     11.53 o 
 -10   6   6       99.68      113.73      9.09 o 
  -9   6   6     1325.57     1440.10     32.01 o 
  -8   6   6      572.36      636.52     27.25 o 
  -7   6   6      258.31      260.39     14.98 o 
  -6   6   6      118.17      112.39      6.38 o 
  -5   6   6      406.13      358.90      7.14 o 
  -4   6   6      323.67      348.43      7.32 o 
  -3   6   6      699.64      699.76     11.27 o 
  -2   6   6     1138.15     1140.02     16.35 o 
  -1   6   6     2482.54     2456.58     29.43 o 
   0   6   6     4640.53     5041.06     56.77 o 
   1   6   6     2430.59     2365.33     35.20 o 
   2   6   6     1144.43     1147.46     21.40 o 
   3   6   6      698.32      695.14     16.44 o 
   4   6   6      322.31      350.93     11.11 o 
   5   6   6      403.88      364.77     11.94 o 
   6   6   6      116.49      118.65      8.35 o 
   7   6   6      247.93      289.79     13.58 o 
   8   6   6      573.69      670.61     18.14 o 
   9   6   6     1304.59     1409.81     28.38 o 
  10   6   6       98.87      106.81      7.90 o 
  11   6   6       59.99       63.65      7.74 o 
  12   6   6      170.86      247.05     14.60 o 
  13   6   6        3.92        3.20      4.89 o 
  14   6   6       50.97       44.99     11.29 o 
 -14   7   6        2.83        0.66      9.70 o 
 -13   7   6       43.91        9.04      8.13 o 
 -12   7   6       64.64       41.14     17.47 o 
 -11   7   6       26.43       21.22      7.72 o 
 -10   7   6       26.11       11.66      6.68 o 
  -9   7   6       43.09       44.62      9.34 o 
  -8   7   6      533.78      582.11     18.28 o 
  -7   7   6      126.92      132.88     10.05 o 
  -6   7   6      306.80      308.12      8.96 o 
  -5   7   6      298.53      299.94      8.32 o 
  -4   7   6      561.14      532.09     10.09 o 
  -3   7   6      299.08      322.43      7.97 o 
  -2   7   6     2387.23     2316.09     28.74 o 
  -1   7   6      512.37      490.56      9.79 o 
   0   7   6        2.09        2.83      3.15 o 
   1   7   6      507.19      485.16     12.11 o 
   2   7   6     2410.15     2377.93     38.60 o 
   3   7   6      287.08      319.20     12.75 o 
   4   7   6      573.77      567.33     15.77 o 
   5   7   6      291.50      294.87     13.97 o 
   6   7   6      302.01      309.53     12.83 o 
   7   7   6      131.02      152.58      8.51 o 
   8   7   6      537.94      574.00     15.91 o 
   9   7   6       44.33       44.34      7.23 o 
  10   7   6       26.46       27.33      4.85 o 
  11   7   6       26.57       39.01      6.12 o 
  12   7   6       63.86       70.95     12.31 o 
  13   7   6       43.16       36.16     14.46 o 
  14   7   6        2.74       16.48     13.51 o 
 -14   8   6        0.27        2.12     14.92 o 
 -13   8   6        3.75        0.50      7.61 o 
 -12   8   6       86.12       -0.96      8.94 o 
 -11   8   6      191.10      240.40     30.69 o 
 -10   8   6      178.46      175.58     46.05 o 
  -9   8   6      566.96      572.95     17.72 o 
  -8   8   6      689.85      746.81     17.27 o 
  -7   8   6      573.79      555.21     16.32 o 
  -6   8   6      618.01      644.43     14.04 o 
  -5   8   6      633.30      660.97     14.55 o 
  -4   8   6      118.86      151.06      5.66 o 
  -3   8   6      114.41      112.20      5.43 o 
  -2   8   6     2008.59     1992.34     30.06 o 
  -1   8   6      545.80      554.24     14.02 o 
   0   8   6      102.75      118.44      6.86 o 
   1   8   6      550.80      545.43     12.96 o 
   2   8   6     2015.15     2063.04     30.06 o 
   3   8   6      113.23      121.86      7.57 o 
   4   8   6      117.61      148.45      8.76 o 
   5   8   6      631.06      656.66     17.33 o 
   6   8   6      625.69      647.25     15.03 o 
   7   8   6      574.70      558.18     20.43 o 
   8   8   6      707.84      766.43     20.04 o 
   9   8   6      564.17      563.94     17.98 o 
  10   8   6      184.73      203.90     10.14 o 
  11   8   6      191.43      257.93     44.95 o 
  12   8   6       85.29       -2.88      9.29 o 
  13   8   6        3.72        4.57      5.76 o 
  14   8   6        0.27       -7.52      7.58 o 
 -13   9   6      119.06        0.91      9.28 o 
 -12   9   6       14.24        8.99     10.35 o 
 -11   9   6       48.40       -4.14      8.83 o 
 -10   9   6       84.30       79.96     25.35 o 
  -9   9   6       15.96       12.29      5.06 o 
  -8   9   6        5.48       11.76      5.53 o 
  -7   9   6      251.29      244.83      7.52 o 
  -6   9   6     1415.22     1417.03     21.82 o 
  -5   9   6      224.49      234.58      7.06 o 
  -4   9   6      330.23      339.76     12.02 o 
  -3   9   6      215.50      228.22      8.20 o 
  -2   9   6      247.71      248.18      9.43 o 
  -1   9   6       49.70       70.31      7.24 o 
   0   9   6      148.40      131.26      7.48 o 
   1   9   6       47.16       73.62      7.58 o 
   2   9   6      242.55      252.07      9.05 o 
   3   9   6      201.46      211.95      9.55 o 
   4   9   6      328.38      323.57     11.85 o 
   5   9   6      236.68      257.41     10.09 o 
   6   9   6     1419.65     1465.69     28.34 o 
   7   9   6      246.20      238.85      8.25 o 
   8   9   6        6.09       19.23      3.29 o 
   9   9   6       15.79       13.32      2.95 o 
  10   9   6       84.64       95.44      9.50 o 
  11   9   6       50.05       -0.46      9.24 o 
  12   9   6       14.64        9.77      6.61 o 
  13   9   6      119.26       -2.73     11.65 o 
 -13  10   6       17.58       -0.05      9.26 o 
 -12  10   6       27.72        7.29      9.01 o 
 -11  10   6       48.14       -1.80      5.36 o 
 -10  10   6       10.68        1.40      9.84 o 
  -9  10   6      174.78       39.89     41.82 o 
  -8  10   6      249.69      307.54     20.72 o 
  -7  10   6      217.36      256.60     18.31 o 
  -6  10   6      193.86      199.77     10.30 o 
  -5  10   6      148.78      143.45      9.38 o 
  -4  10   6      170.55      152.34     10.52 o 
  -3  10   6       81.23       89.64     10.38 o 
  -2  10   6      145.74      166.22      8.08 o 
  -1  10   6      545.94      586.95     13.44 o 
   0  10   6      151.20      182.41      8.84 o 
   1  10   6      530.99      568.88     12.61 o 
   2  10   6      148.25      153.56      8.81 o 
   3  10   6       87.88       98.22      6.68 o 
   4  10   6      170.97      165.44      7.73 o 
   5  10   6      148.14      151.18      8.29 o 
   6  10   6      192.43      178.44     18.65 o 
   7  10   6      219.55      258.16     14.89 o 
   8  10   6      251.78      293.63     18.25 o 
   9  10   6      181.87      215.70     16.06 o 
  10  10   6       11.07       10.81      4.72 o 
  11  10   6       50.04        3.05      9.28 o 
  12  10   6       27.82        2.86     17.44 o 
  13  10   6       17.61       -2.88     12.96 o 
 -12  11   6        7.19       -0.73      5.95 o 
 -11  11   6       21.99       -0.44     10.16 o 
 -10  11   6       33.63       -1.41     12.26 o 
  -9  11   6        7.00       -1.75      8.92 o 
  -8  11   6       49.12       11.49     14.92 o 
  -7  11   6       49.60       32.45     13.21 o 
  -6  11   6        0.37       -1.04      3.80 o 
  -5  11   6      433.68      465.08     16.27 o 
  -4  11   6      100.64       92.53      9.90 o 
  -3  11   6      458.24      472.40     18.24 o 
  -2  11   6      126.14      130.51      9.48 o 
  -1  11   6       81.11       92.12      6.66 o 
   0  11   6       15.87       23.68      5.97 o 
   1  11   6       81.76       85.21      6.29 o 
   2  11   6      119.41      118.17      6.14 o 
   3  11   6      465.29      469.38     16.21 o 
   4  11   6      105.27      101.41      4.50 o 
   5  11   6      423.67      427.95     14.63 o 
   6  11   6        0.86        3.99      6.22 o 
   7  11   6       52.56       65.44      8.41 o 
   8  11   6       47.43       66.43     10.76 o 
   9  11   6        7.33       11.36      5.47 o 
  10  11   6       33.67       24.55      9.18 o 
  11  11   6       22.17       12.80     11.91 o 
  12  11   6        7.94        1.04     10.55 o 
 -12  12   6       11.47        0.70      8.63 o 
 -11  12   6       28.13        0.89     11.23 o 
 -10  12   6      194.05      219.80     86.53 o 
  -9  12   6       22.92       -2.59     12.54 o 
  -8  12   6      313.42      340.01     62.19 o 
  -7  12   6        7.27        9.31      8.49 o 
  -6  12   6       75.87       44.22     21.31 o 
  -5  12   6      195.54      220.04     10.98 o 
  -4  12   6      321.47      369.87     15.87 o 
  -3  12   6      221.54      235.28     13.65 o 
  -2  12   6      145.44      177.32     12.19 o 
  -1  12   6      294.96      286.93     11.54 o 
   0  12   6        3.34        5.87      4.74 o 
   1  12   6      294.89      285.49      9.80 o 
   2  12   6      140.07      154.68      7.75 o 
   3  12   6      220.94      234.87      8.92 o 
   4  12   6      323.05      352.40     11.32 o 
   5  12   6      196.99      220.51     20.00 o 
   6  12   6       76.25       69.86      8.89 o 
   7  12   6        6.59        8.61      5.69 o 
   8  12   6      307.63      369.27     19.18 o 
   9  12   6       23.89       20.84      6.98 o 
  10  12   6      190.87      252.46     84.09 o 
  11  12   6       27.99       22.15     19.30 o 
  12  12   6       11.74        1.12     19.46 o 
 -11  13   6       20.48       -1.66      9.04 o 
 -10  13   6       10.92        0.62      8.38 o 
  -9  13   6       10.92        0.22      8.71 o 
  -8  13   6        7.79        3.49      9.46 o 
  -7  13   6       17.51        7.27      9.17 o 
  -6  13   6      128.93       79.52     38.97 o 
  -5  13   6      279.00      334.89     22.48 o 
  -4  13   6        1.46        5.18      5.36 o 
  -3  13   6      703.22      732.01     21.64 o 
  -2  13   6      191.34      215.31     12.12 o 
  -1  13   6       51.85       59.07      7.23 o 
   0  13   6       13.32       15.81      5.86 o 
   1  13   6       53.59       63.31      7.35 o 
   2  13   6      190.11      211.06     10.85 o 
   3  13   6      708.24      715.83     15.90 o 
   4  13   6        1.71        4.35      2.25 o 
   5  13   6      282.93      345.60     14.26 o 
   6  13   6      128.37      128.18     15.82 o 
   7  13   6       16.66       16.88      7.18 o 
   8  13   6        7.93        5.49      4.08 o 
   9  13   6       11.01       11.10     13.76 o 
  10  13   6       10.74        7.55     19.88 o 
  11  13   6       20.83        2.86     31.11 o 
 -10  14   6       23.09        0.08      7.80 o 
  -9  14   6        0.32        0.45      7.29 o 
  -8  14   6       14.42        0.02      6.68 o 
  -7  14   6       28.27       15.32     12.99 o 
  -6  14   6       60.23       52.82     16.50 o 
  -5  14   6       15.31        0.70      3.10 o 
  -4  14   6       46.64       35.20      7.50 o 
  -3  14   6      100.13       95.86     10.09 o 
  -2  14   6       70.74       84.49      9.98 o 
  -1  14   6      100.12      131.62      9.89 o 
   0  14   6      195.47      206.68     11.12 o 
   1  14   6      106.55      143.61      9.28 o 
   2  14   6       69.94       70.50      7.80 o 
   3  14   6       98.45       87.16      6.03 o 
   4  14   6       46.56       12.23     15.89 o 
   5  14   6       15.60        5.25      4.13 o 
   6  14   6       60.79       70.04     12.56 o 
   7  14   6       27.19       22.61     22.87 o 
   8  14   6       13.87       -2.71     10.79 o 
   9  14   6        0.28       -2.74     10.81 o 
  10  14   6       23.26        2.21     16.71 o 
  -9  15   6        9.47        0.92     12.10 o 
  -8  15   6       10.65       20.58     15.74 o 
  -7  15   6       10.09       -7.32      7.81 o 
  -6  15   6       79.40       75.12     19.41 o 
  -5  15   6       10.93        5.57      7.46 o 
  -4  15   6       48.59       41.00      9.44 o 
  -3  15   6       59.49       51.49     17.93 o 
  -2  15   6       65.92       64.32     15.85 o 
  -1  15   6       59.36       78.72      8.73 o 
   0  15   6        0.03        4.14      4.40 o 
   1  15   6       59.45       66.14      6.93 o 
   2  15   6       63.80       72.35     15.44 o 
   3  15   6       60.24       50.79     16.29 o 
   4  15   6       49.91       16.00     17.17 o 
   5  15   6       10.64       11.01      7.65 o 
   6  15   6       80.88       73.94     23.82 o 
   7  15   6        9.91       14.37     14.78 o 
   8  15   6       10.96        9.09     18.74 o 
   9  15   6        9.20       18.43     20.91 o 
  -8  16   6       40.93       28.59     15.71 o 
  -7  16   6       22.65       30.10     13.56 o 
  -6  16   6        1.96       -1.89      8.21 o 
  -5  16   6       22.86       28.12     11.68 o 
  -4  16   6      109.88       98.09     20.89 o 
  -3  16   6        4.29        2.74      4.85 o 
  -2  16   6       46.40       31.81     12.29 o 
  -1  16   6       43.43       42.53      8.03 o 
   0  16   6       63.94       84.05      8.23 o 
   1  16   6       44.96       40.51      7.31 o 
   2  16   6       47.55       38.00      7.23 o 
   3  16   6        4.50        5.04      6.56 o 
   4  16   6      108.40       94.96     22.53 o 
   5  16   6       22.55       18.78     13.50 o 
   6  16   6        1.76      -12.71     13.83 o 
   7  16   6       21.86       15.02     20.97 o 
   8  16   6       41.58       33.34     28.40 o 
  -7  17   6       13.83       21.56     12.96 o 
  -6  17   6        7.44       19.20     13.62 o 
  -5  17   6        3.32       10.11      9.17 o 
  -4  17   6        5.71       12.47      9.02 o 
  -3  17   6       50.53       35.97     15.92 o 
  -2  17   6        1.11       -2.80      4.83 o 
  -1  17   6       30.61       23.05      9.11 o 
   0  17   6      140.74      139.91     17.62 o 
   1  17   6       29.51       20.69      5.66 o 
   2  17   6        1.06       -4.56      7.05 o 
   3  17   6       49.22       46.43     14.71 o 
   4  17   6        5.53       15.73     12.63 o 
   5  17   6        2.69       -2.06      9.60 o 
   6  17   6        7.58       10.29     21.92 o 
   7  17   6       13.39        7.46     20.61 o 
  -5  18   6        2.76        4.57      8.79 o 
  -4  18   6        6.25        2.77      7.05 o 
  -3  18   6       22.36       13.08      9.45 o 
  -2  18   6        2.38        2.54      7.06 o 
  -1  18   6       53.88       45.27     15.20 o 
   0  18   6       20.57       12.03      6.04 o 
   1  18   6       56.31       43.09     14.75 o 
   2  18   6        2.28        6.94      7.54 o 
   3  18   6       23.68       17.62     11.07 o 
   4  18   6        6.25        3.79      9.14 o 
   5  18   6        2.84       10.46     15.04 o 
  -1  19   6        4.97       11.91      8.25 o 
   0  19   6       10.13       10.10      8.76 o 
   1  19   6        4.89        0.72      7.64 o 
   1   0   7      762.03      640.37     15.84 o 
   2   0   7     2096.91     1998.82     31.92 o 
   3   0   7       80.05       47.47      5.98 o 
   4   0   7     1994.08     1802.11     31.67 o 
   5   0   7      899.82      933.22     18.11 o 
   6   0   7      156.09      191.71     13.44 o 
   7   0   7      232.04      246.74     15.22 o 
   8   0   7      885.36      900.77     25.97 o 
   9   0   7       13.35       13.21      4.86 o 
  10   0   7      365.42      524.17     14.86 o 
  11   0   7       26.34       22.40      6.64 o 
  12   0   7       58.44       41.04      7.76 o 
  13   0   7      114.04      100.22     15.40 o 
  14   0   7        1.36       -1.09      5.38 o 
  15   0   7        0.47       -0.06      3.67 o 
 -15   1   7       25.46       15.18     11.27 o 
 -14   1   7       76.02       63.01     26.02 o 
 -13   1   7      121.83      122.58     26.15 o 
 -12   1   7       91.96      114.29     10.96 o 
 -11   1   7      164.98      189.34     10.40 o 
 -10   1   7      173.65      166.66      9.07 o 
  -9   1   7      101.74      126.35      7.55 o 
  -8   1   7      194.55      214.18     14.59 o 
  -7   1   7      153.63      175.63     12.44 o 
  -6   1   7      440.79      435.14     17.32 o 
  -5   1   7      128.01      146.87      8.92 o 
  -4   1   7      704.50      696.75     17.35 o 
  -3   1   7      119.23      112.49      7.68 o 
  -2   1   7      106.70       85.02      6.82 o 
  -1   1   7     1703.11     1610.39     26.04 o 
   0   1   7     2365.43     2190.69     33.81 o 
   1   1   7     1748.03     1669.60     26.43 o 
   2   1   7      111.37      111.94     16.45 o 
   3   1   7      126.60      122.60      7.84 o 
   4   1   7      687.62      680.42     14.88 o 
   5   1   7      127.12      137.28      9.34 o 
   6   1   7      451.11      425.00     15.87 o 
   7   1   7      147.98      167.53     12.65 o 
   8   1   7      200.70      241.32     14.54 o 
   9   1   7      105.41      117.00      8.97 o 
  10   1   7      177.96      184.16     10.45 o 
  11   1   7      170.26      203.95     11.47 o 
  12   1   7       91.74      119.02     10.42 o 
  13   1   7      122.91      113.23     14.20 o 
  14   1   7       77.17       74.51     19.00 o 
  15   1   7       25.12       21.10      9.40 o 
 -15   2   7       82.26       55.85     29.10 o 
 -14   2   7       52.37       37.69     16.34 o 
 -13   2   7       13.34        9.33      7.36 o 
 -12   2   7       83.86       76.96     10.24 o 
 -11   2   7       33.38       23.40      4.27 o 
 -10   2   7      970.90      998.08     21.00 o 
  -9   2   7       45.60       35.00      7.62 o 
  -8   2   7     1125.62     1223.77     22.08 o 
  -7   2   7      576.41      597.26     20.10 o 
  -6   2   7      800.17      768.70     18.93 o 
  -5   2   7       15.40       23.32      5.49 o 
  -4   2   7     1127.60     1135.97     24.51 o 
  -3   2   7     1388.54     1256.20     23.44 o 
  -2   2   7      677.81      670.00     15.85 o 
  -1   2   7     5374.13     5438.92     73.31 o 
   0   2   7      521.98      537.79     15.31 o 
   1   2   7     5366.42     5483.69     74.21 o 
   2   2   7      681.85      668.33     14.37 o 
   3   2   7     1381.83     1263.06     20.70 o 
   4   2   7     1129.63     1136.12     20.17 o 
   5   2   7       19.34       27.42      6.22 o 
   6   2   7      807.21      779.39     20.89 o 
   7   2   7      576.87      596.45     18.36 o 
   8   2   7     1132.49     1245.41     30.75 o 
   9   2   7       45.43       33.97      8.82 o 
  10   2   7      978.48     1035.18     22.79 o 
  11   2   7       33.77       30.47      6.43 o 
  12   2   7       82.15       85.40     11.04 o 
  13   2   7       14.48       10.23      6.19 o 
  14   2   7       52.30       50.02     12.12 o 
  15   2   7       82.68       94.93     22.29 o 
 -15   3   7       43.13       10.49     12.36 o 
 -14   3   7       29.45       10.90     10.38 o 
 -13   3   7       22.36        6.65      8.61 o 
 -12   3   7       23.04       20.43      9.78 o 
 -11   3   7      196.79      225.44     14.29 o 
 -10   3   7      259.61      259.08     14.39 o 
  -9   3   7      166.00      184.99      7.42 o 
  -8   3   7      101.06      117.95     12.49 o 
  -7   3   7      729.38      755.40     27.43 o 
  -6   3   7      617.61      559.79     16.06 o 
  -5   3   7      460.74      483.05     13.87 o 
  -4   3   7     2006.16     1945.91     32.94 o 
  -3   3   7     1313.25     1319.61     22.85 o 
  -2   3   7      350.33      358.91     12.00 o 
  -1   3   7      512.49      538.94     14.12 o 
   0   3   7     2836.68     3006.86     39.19 o 
   1   3   7      490.46      534.89     12.20 o 
   2   3   7      334.71      351.75     11.07 o 
   3   3   7     1307.57     1311.62     21.46 o 
   4   3   7     2004.02     1917.99     32.38 o 
   5   3   7      449.28      474.91     14.69 o 
   6   3   7      628.08      564.31     19.50 o 
   7   3   7      729.69      779.01     20.84 o 
   8   3   7      104.22      129.82     11.91 o 
   9   3   7      170.94      189.22     11.11 o 
  10   3   7      251.52      247.79     12.54 o 
  11   3   7      198.81      225.21     12.40 o 
  12   3   7       23.84       25.44      7.29 o 
  13   3   7       23.39       16.41      6.60 o 
  14   3   7       30.07       30.21      8.30 o 
  15   3   7       42.92       38.43     10.49 o 
 -15   4   7       32.71        6.20     10.80 o 
 -14   4   7      233.78      346.66     19.60 o 
 -13   4   7       35.25        9.95      9.60 o 
 -12   4   7       61.91       42.14     14.56 o 
 -11   4   7       94.20      102.68     15.32 o 
 -10   4   7      791.06      878.30     24.89 o 
  -9   4   7      197.49      192.54     12.43 o 
  -8   4   7     1240.73     1364.39     33.12 o 
  -7   4   7       60.08       55.25      3.26 o 
  -6   4   7      469.15      490.86     10.36 o 
  -5   4   7      687.33      720.52     13.46 o 
  -4   4   7     1128.57     1040.89     17.36 o 
  -3   4   7      291.41      320.97      8.50 o 
  -2   4   7      986.71      936.18     17.17 o 
  -1   4   7      677.51      639.64     13.21 o 
   0   4   7        1.74        2.55      2.80 o 
   1   4   7      687.83      654.28     13.39 o 
   2   4   7     1010.48      959.66     17.85 o 
   3   4   7      290.76      312.93     11.55 o 
   4   4   7     1116.84     1018.87     22.23 o 
   5   4   7      685.96      732.85     18.28 o 
   6   4   7      448.50      476.53     15.75 o 
   7   4   7       61.98       67.79      8.25 o 
   8   4   7     1225.00     1334.83     37.33 o 
   9   4   7      201.47      210.02     11.44 o 
  10   4   7      792.86      892.39     23.67 o 
  11   4   7       92.07      129.26     11.78 o 
  12   4   7       60.40       63.88     10.83 o 
  13   4   7       35.02       48.05      8.25 o 
  14   4   7      231.66      297.80     16.87 o 
  15   4   7       32.92       30.72      8.68 o 
 -14   5   7       10.69        3.71      6.31 o 
 -13   5   7       41.82       10.71      9.54 o 
 -12   5   7       86.89       15.90     11.85 o 
 -11   5   7       62.16       25.85     15.35 o 
 -10   5   7       45.93       64.11      9.07 o 
  -9   5   7        7.10        2.50      5.81 o 
  -8   5   7      699.91      677.27     22.95 o 
  -7   5   7      326.97      346.96     15.03 o 
  -6   5   7       77.65      100.60      5.11 o 
  -5   5   7      273.42      290.13      8.80 o 
  -4   5   7     1091.49     1010.53     17.60 o 
  -3   5   7      853.32      919.18     16.12 o 
  -2   5   7      128.53      145.07      6.92 o 
  -1   5   7      163.12      153.09      7.06 o 
   0   5   7     2054.71     2181.13     30.88 o 
   1   5   7      166.04      158.14      7.41 o 
   2   5   7      120.75      129.02      8.20 o 
   3   5   7      865.36      941.95     21.44 o 
   4   5   7     1099.19     1020.96     21.54 o 
   5   5   7      269.94      279.60     12.56 o 
   6   5   7       77.57      110.09      9.06 o 
   7   5   7      331.83      372.05     15.51 o 
   8   5   7      686.99      707.19     22.20 o 
   9   5   7        8.10       16.25      5.41 o 
  10   5   7       44.38       69.23      9.33 o 
  11   5   7       60.96       54.16      9.24 o 
  12   5   7       84.25       85.38      9.20 o 
  13   5   7       41.27       31.58      8.62 o 
  14   5   7       10.49        2.65      5.68 o 
 -14   6   7      101.46      100.68     37.74 o 
 -13   6   7      191.38      278.09     17.85 o 
 -12   6   7        0.17        2.87      4.35 o 
 -11   6   7       88.30       45.98     24.89 o 
 -10   6   7      154.15      153.82     21.37 o 
  -9   6   7      632.48      636.19     24.12 o 
  -8   6   7      346.12      374.47     14.72 o 
  -7   6   7     2249.00     2372.36     36.14 o 
  -6   6   7      132.75      136.15     10.95 o 
  -5   6   7      345.94      374.38      9.27 o 
  -4   6   7      271.05      284.45      8.35 o 
  -3   6   7     1033.64      985.72     16.35 o 
  -2   6   7     1074.06     1070.51     19.80 o 
  -1   6   7      950.24     1030.40     18.83 o 
   0   6   7      522.66      520.99     12.65 o 
   1   6   7      937.05     1028.37     18.68 o 
   2   6   7     1078.39     1093.73     21.68 o 
   3   6   7     1027.04      983.32     22.09 o 
   4   6   7      272.61      293.34     13.39 o 
   5   6   7      366.88      403.87     13.76 o 
   6   6   7      132.35      162.19      9.72 o 
   7   6   7     2279.41     2446.57     47.25 o 
   8   6   7      341.21      381.74     15.12 o 
   9   6   7      636.20      646.71     19.48 o 
  10   6   7      149.78      152.07     10.77 o 
  11   6   7       90.31      100.90      8.74 o 
  12   6   7        0.18       -4.52      4.52 o 
  13   6   7      195.25      267.48     25.62 o 
  14   6   7      101.67      127.93     24.58 o 
 -14   7   7       24.82       12.49     13.56 o 
 -13   7   7       25.67        9.31      7.74 o 
 -12   7   7       27.29       11.79      8.96 o 
 -11   7   7       62.35       43.51     17.43 o 
 -10   7   7      103.83       47.95     22.11 o 
  -9   7   7      269.93      310.01     13.45 o 
  -8   7   7      908.90      967.47     22.74 o 
  -7   7   7      552.40      507.36     13.41 o 
  -6   7   7       28.19       32.55      4.95 o 
  -5   7   7      388.28      413.05      9.56 o 
  -4   7   7       13.47       24.99      4.45 o 
  -3   7   7      619.09      596.63     12.18 o 
  -2   7   7      376.69      359.21      9.17 o 
  -1   7   7      556.50      538.97     11.89 o 
   0   7   7      208.87      202.99     10.71 o 
   1   7   7      545.64      523.70     15.38 o 
   2   7   7      384.28      360.38     13.00 o 
   3   7   7      637.42      612.18     19.06 o 
   4   7   7       14.11       27.58      6.40 o 
   5   7   7      378.54      431.45     15.90 o 
   6   7   7       26.42       30.51      6.93 o 
   7   7   7      557.56      516.71     18.40 o 
   8   7   7      908.16      982.39     25.88 o 
   9   7   7      275.25      333.74     13.22 o 
  10   7   7      107.87      102.53      9.49 o 
  11   7   7       64.81       77.87      8.82 o 
  12   7   7       26.22       27.25      6.26 o 
  13   7   7       25.42       23.02      6.81 o 
  14   7   7       24.97       37.27     10.23 o 
 -13   8   7       24.04        7.91     13.74 o 
 -12   8   7       31.89        9.65      7.63 o 
 -11   8   7      119.82       77.09     29.11 o 
 -10   8   7       42.56       36.05     18.11 o 
  -9   8   7      185.97      179.64     25.95 o 
  -8   8   7      581.46      618.11     17.29 o 
  -7   8   7        6.15        1.63      3.19 o 
  -6   8   7      160.82      160.61      9.24 o 
  -5   8   7      269.46      264.09      7.63 o 
  -4   8   7     2057.34     2082.79     27.39 o 
  -3   8   7      207.59      207.64      7.61 o 
  -2   8   7       25.88       32.90      4.53 o 
  -1   8   7      982.70      947.35     18.63 o 
   0   8   7      540.15      543.80     13.58 o 
   1   8   7      989.65      967.62     20.84 o 
   2   8   7       23.32       29.92      5.99 o 
   3   8   7      209.23      221.67     10.84 o 
   4   8   7     2049.80     2099.06     36.28 o 
   5   8   7      267.41      280.81     13.67 o 
   6   8   7      155.35      158.58     12.10 o 
   7   8   7        5.99        6.30      3.99 o 
   8   8   7      574.29      614.27     15.99 o 
   9   8   7      185.94      192.22     10.64 o 
  10   8   7       43.27       44.85     10.87 o 
  11   8   7      121.44      114.81     28.35 o 
  12   8   7       30.71       31.60     12.46 o 
  13   8   7       24.19       23.42     10.20 o 
 -13   9   7       59.83       27.31     17.19 o 
 -12   9   7       87.85        0.25      6.86 o 
 -11   9   7       27.45        9.43      9.21 o 
 -10   9   7       33.36       23.66     11.77 o 
  -9   9   7      207.74      244.06     45.77 o 
  -8   9   7      233.15      265.95     13.55 o 
  -7   9   7       34.94       42.66      4.89 o 
  -6   9   7      638.40      638.35     13.69 o 
  -5   9   7      428.28      460.22     11.45 o 
  -4   9   7       59.45       54.20      4.36 o 
  -3   9   7      305.96      305.06     11.31 o 
  -2   9   7      146.43      140.58      8.90 o 
  -1   9   7      369.63      392.13     13.93 o 
   0   9   7     1678.02     1676.20     30.20 o 
   1   9   7      353.29      375.60     12.85 o 
   2   9   7      140.19      155.75     11.03 o 
   3   9   7      296.89      299.50     11.93 o 
   4   9   7       55.62       48.93      8.23 o 
   5   9   7      434.00      496.14     16.75 o 
   6   9   7      650.43      673.72     19.05 o 
   7   9   7       32.10       34.21      7.81 o 
   8   9   7      227.98      267.85     10.65 o 
   9   9   7      208.01      267.80     11.46 o 
  10   9   7       32.88       30.69      8.16 o 
  11   9   7       25.96       11.84      6.58 o 
  12   9   7       85.60        0.65      7.59 o 
  13   9   7       60.06       10.81     11.74 o 
 -12  10   7       16.73        0.34      4.81 o 
 -11  10   7        9.26       -2.41     11.07 o 
 -10  10   7        3.68       -3.56      7.91 o 
  -9  10   7       65.03       55.02     19.82 o 
  -8  10   7      154.21       53.92     39.37 o 
  -7  10   7       22.58       22.90      7.84 o 
  -6  10   7       83.89      105.89      9.21 o 
  -5  10   7      169.09      191.55     12.68 o 
  -4  10   7      663.55      699.59     19.39 o 
  -3  10   7     1098.59     1118.70     20.95 o 
  -2  10   7      406.10      424.90     13.00 o 
  -1  10   7       10.63        9.32      4.53 o 
   0  10   7        0.05       -0.28      3.00 o 
   1  10   7        9.60       11.90      4.76 o 
   2  10   7      414.93      437.50     12.70 o 
   3  10   7     1088.17     1121.66     27.87 o 
   4  10   7      658.94      705.68     21.83 o 
   5  10   7      158.91      190.21     10.26 o 
   6  10   7       81.71       96.15      8.27 o 
   7  10   7       23.97       21.61      3.55 o 
   8  10   7      156.91      153.41      9.36 o 
   9  10   7       65.16       49.34      8.58 o 
  10  10   7        3.14        2.25      3.52 o 
  11  10   7        9.61        9.58      6.54 o 
  12  10   7       17.46       -2.57      7.74 o 
 -12  11   7       20.74        7.64      9.18 o 
 -11  11   7       42.14       -1.02      8.66 o 
 -10  11   7      237.19      317.69     24.57 o 
  -9  11   7       66.06       -0.21     11.65 o 
  -8  11   7       51.72       14.04     14.06 o 
  -7  11   7        6.49        7.06      5.76 o 
  -6  11   7       37.91       31.70      8.71 o 
  -5  11   7      176.65      198.61     14.18 o 
  -4  11   7      156.35      175.29     15.40 o 
  -3  11   7      820.44      859.84     22.04 o 
  -2  11   7      812.34      856.30     17.88 o 
  -1  11   7      513.06      538.51     17.88 o 
   0  11   7       81.11       93.01      7.66 o 
   1  11   7      510.50      533.82     13.06 o 
   2  11   7      800.49      836.45     20.10 o 
   3  11   7      830.78      881.46     21.63 o 
   4  11   7      158.78      161.32     10.89 o 
   5  11   7      173.38      190.46      9.40 o 
   6  11   7       36.09       24.50      4.49 o 
   7  11   7        6.13       -0.47      7.44 o 
   8  11   7       48.84       63.24     10.08 o 
   9  11   7       64.12       33.39     26.04 o 
  10  11   7      241.07      267.33     20.79 o 
  11  11   7       41.80       -1.33     12.45 o 
  12  11   7       21.60       -0.73     18.43 o 
 -11  12   7       51.02        0.39      8.47 o 
 -10  12   7       10.81       -0.19      9.13 o 
  -9  12   7      156.17        4.64     12.78 o 
  -8  12   7       19.40        4.67      8.90 o 
  -7  12   7       43.88       18.78      7.98 o 
  -6  12   7      123.64      157.61     23.05 o 
  -5  12   7       52.28       69.22     11.44 o 
  -4  12   7      290.11      323.84     15.54 o 
  -3  12   7      111.03       93.51      9.66 o 
  -2  12   7       92.48      103.41      9.36 o 
  -1  12   7      141.76      159.55      9.97 o 
   0  12   7      186.15      190.25     10.26 o 
   1  12   7      141.43      151.77      8.34 o 
   2  12   7       94.24      103.59      6.95 o 
   3  12   7      107.99      104.29      8.69 o 
   4  12   7      302.00      322.81     13.71 o 
   5  12   7       53.61       54.94      8.61 o 
   6  12   7      127.35      166.91     14.25 o 
   7  12   7       45.17       27.93     14.23 o 
   8  12   7       19.04        7.17      9.55 o 
   9  12   7      154.76        2.29     17.67 o 
  10  12   7       10.71        7.81     11.16 o 
  11  12   7       50.57        0.71     11.81 o 
 -11  13   7       15.15        0.19      6.48 o 
 -10  13   7        2.34       -1.04      8.77 o 
  -9  13   7       48.76        2.26      9.61 o 
  -8  13   7       37.56       -1.84     12.12 o 
  -7  13   7       17.56        3.85      4.16 o 
  -6  13   7        4.11        4.63      5.22 o 
  -5  13   7       47.91       33.37      8.02 o 
  -4  13   7       98.20       87.22     15.23 o 
  -3  13   7       45.80       50.92      7.95 o 
  -2  13   7      512.40      529.54     18.48 o 
  -1  13   7      665.29      718.25     19.62 o 
   0  13   7      165.41      175.86     11.40 o 
   1  13   7      665.79      722.53     16.47 o 
   2  13   7      523.16      547.18     14.56 o 
   3  13   7       47.10       61.07      8.12 o 
   4  13   7       94.58       89.42     17.04 o 
   5  13   7       48.55       18.30     15.67 o 
   6  13   7        4.70       12.52      9.05 o 
   7  13   7       16.59        5.60      4.91 o 
   8  13   7       38.03       28.40     15.47 o 
   9  13   7       49.35       14.61     19.61 o 
  10  13   7        2.57       -3.40     10.74 o 
  11  13   7       14.59        0.22     15.11 o 
 -10  14   7        0.57        1.17      8.24 o 
  -9  14   7       95.44       -2.49      8.95 o 
  -8  14   7       35.65        0.05     13.83 o 
  -7  14   7       12.69       25.17     13.31 o 
  -6  14   7        5.21        2.29      3.54 o 
  -5  14   7      137.39      144.05     31.36 o 
  -4  14   7       42.93       36.42     12.96 o 
  -3  14   7      507.60      535.30     19.26 o 
  -2  14   7       79.33       75.29      9.71 o 
  -1  14   7       20.72       32.84      7.30 o 
   0  14   7       34.15       28.33      7.22 o 
   1  14   7       19.45       30.44      6.76 o 
   2  14   7       82.46       86.18      7.00 o 
   3  14   7      507.20      532.36     16.96 o 
   4  14   7       41.95       34.38     10.53 o 
   5  14   7      138.63      108.86     48.73 o 
   6  14   7        5.09       -0.65      3.46 o 
   7  14   7       12.62        8.71      6.15 o 
   8  14   7       35.50       34.17     38.25 o 
   9  14   7       94.65        0.78     32.58 o 
  10  14   7        0.59       -2.73     18.07 o 
  -9  15   7       18.78       -2.30     10.16 o 
  -8  15   7       27.56       46.01     19.93 o 
  -7  15   7      107.00       98.36     44.56 o 
  -6  15   7       36.03       35.00     17.20 o 
  -5  15   7        7.41        4.81      4.30 o 
  -4  15   7        3.81        8.14      5.04 o 
  -3  15   7       38.67       28.38     11.71 o 
  -2  15   7       25.71       20.06      7.35 o 
  -1  15   7       59.20       71.09      9.34 o 
   0  15   7      257.36      304.18     16.34 o 
   1  15   7       58.50       51.18      8.06 o 
   2  15   7       24.05       22.48      8.79 o 
   3  15   7       40.46       37.25     11.12 o 
   4  15   7        3.79        3.17      5.41 o 
   5  15   7        6.80       -0.55      7.92 o 
   6  15   7       35.38       18.22     19.84 o 
   7  15   7      109.06       70.56     66.94 o 
   8  15   7       26.62       19.27     28.66 o 
   9  15   7       18.49       -0.75     20.75 o 
  -7  16   7       29.55       30.74     22.27 o 
  -6  16   7       14.40       22.23     11.41 o 
  -5  16   7        6.84       12.67      9.88 o 
  -4  16   7       10.51       14.18      6.93 o 
  -3  16   7       41.25       26.77     11.33 o 
  -2  16   7        9.20       11.18      6.57 o 
  -1  16   7       15.82       16.10      7.02 o 
   0  16   7       28.98       39.59      7.84 o 
   1  16   7       16.47       19.65      5.48 o 
   2  16   7        8.21        6.30      5.22 o 
   3  16   7       41.81       13.92     15.56 o 
   4  16   7       10.62        7.56      8.83 o 
   5  16   7        7.10       10.92     15.70 o 
   6  16   7       14.27       16.95     19.23 o 
   7  16   7       29.97       12.63     21.02 o 
  -6  17   7        6.98        2.42      8.00 o 
  -5  17   7       22.52       25.37     11.75 o 
  -4  17   7       26.32       29.10     10.98 o 
  -3  17   7       83.02       69.94     23.17 o 
  -2  17   7        0.43        0.37      4.02 o 
  -1  17   7        3.01        5.11      5.24 o 
   0  17   7       66.72       77.77     14.92 o 
   1  17   7        2.48        7.08      5.19 o 
   2  17   7        0.31        2.12      7.91 o 
   3  17   7       84.89       66.93     35.46 o 
   4  17   7       25.97       37.94     21.48 o 
   5  17   7       22.64       39.06     19.97 o 
   6  17   7        6.63        1.82     13.48 o 
  -4  18   7       13.22       22.31     10.08 o 
  -3  18   7       13.42       11.64     10.46 o 
  -2  18   7       13.18        8.78      6.46 o 
  -1  18   7        9.80        4.21      6.24 o 
   0  18   7        0.11       -0.56      5.73 o 
   1  18   7       10.50        7.71      8.66 o 
   2  18   7       12.49        9.84      9.44 o 
   3  18   7       14.24       10.11     10.72 o 
   4  18   7       12.76       11.04     12.24 o 
   0   0   8       20.98       21.00     11.79 o 
   1   0   8      225.73      300.73     17.46 o 
   2   0   8     1404.57     1488.45     28.17 o 
   3   0   8      444.07      401.45     14.29 o 
   4   0   8      110.89      138.39     10.05 o 
   5   0   8      960.15      963.19     25.20 o 
   6   0   8        0.68       -2.14      4.98 o 
   7   0   8      132.63      147.29     11.86 o 
   8   0   8        9.16        9.91      6.57 o 
   9   0   8       25.68       30.02      6.19 o 
  10   0   8      169.80      206.47     11.03 o 
  11   0   8        0.13        1.24      4.62 o 
  12   0   8       37.20       31.52      6.88 o 
  13   0   8      205.23      252.72     13.10 o 
  14   0   8       10.67       18.79     10.78 o 
  15   0   8        1.96       13.99      9.85 o 
 -15   1   8        7.11       20.91     14.65 o 
 -14   1   8       13.90        7.17      7.65 o 
 -13   1   8      114.76       86.42     29.09 o 
 -12   1   8      145.05      130.19     17.22 o 
 -11   1   8      299.83      344.89     14.50 o 
 -10   1   8      131.24      135.39     11.04 o 
  -9   1   8      355.22      387.10     15.36 o 
  -8   1   8      196.08      196.07     13.66 o 
  -7   1   8      252.63      246.71     13.87 o 
  -6   1   8      323.83      300.07     14.71 o 
  -5   1   8      351.79      410.73     14.45 o 
  -4   1   8      194.89      178.45     11.02 o 
  -3   1   8      288.82      293.72     11.40 o 
  -2   1   8     2759.47     2598.46     40.13 o 
  -1   1   8     1197.86     1195.69     22.83 o 
   0   1   8      207.25      193.66     10.31 o 
   1   1   8     1178.84     1182.01     26.15 o 
   2   1   8     2766.93     2614.10     40.56 o 
   3   1   8      280.54      274.20     14.00 o 
   4   1   8      188.05      170.29      9.88 o 
   5   1   8      348.08      415.71     14.09 o 
   6   1   8      332.10      304.87     14.35 o 
   7   1   8      251.71      242.98     15.34 o 
   8   1   8      193.80      188.97     14.82 o 
   9   1   8      345.29      377.78     14.16 o 
  10   1   8      127.60      124.32     10.75 o 
  11   1   8      302.82      358.12     14.67 o 
  12   1   8      142.56      141.68     11.54 o 
  13   1   8      114.96      132.03     18.10 o 
  14   1   8       13.41        3.71      7.46 o 
  15   1   8        7.38        7.46     12.57 o 
 -14   2   8       25.94       14.77      9.87 o 
 -13   2   8        4.99        3.27      6.60 o 
 -12   2   8      128.82      120.93     22.91 o 
 -11   2   8        2.32       -0.16      2.99 o 
 -10   2   8      210.31      251.34     11.29 o 
  -9   2   8      114.13       90.44      6.81 o 
  -8   2   8       83.50       78.84     12.13 o 
  -7   2   8      105.30       70.65     20.88 o 
  -6   2   8      651.27      637.16     18.55 o 
  -5   2   8      673.80      716.05     18.65 o 
  -4   2   8      816.67      844.45     20.58 o 
  -3   2   8      489.10      531.62     16.58 o 
  -2   2   8      821.21      849.44     18.53 o 
  -1   2   8     2183.24     2140.79     35.93 o 
   0   2   8       87.40      120.16      8.15 o 
   1   2   8     2157.56     2114.79     36.01 o 
   2   2   8      795.90      832.49     18.94 o 
   3   2   8      488.36      538.42     14.66 o 
   4   2   8      786.44      839.21     18.86 o 
   5   2   8      676.00      729.65     27.86 o 
   6   2   8      647.78      641.47     19.80 o 
   7   2   8      104.83       98.18     10.85 o 
   8   2   8       84.23       79.93     11.11 o 
   9   2   8      117.00       97.21     11.81 o 
  10   2   8      208.30      240.95     13.07 o 
  11   2   8        2.01        2.61      4.84 o 
  12   2   8      127.57      148.04     10.97 o 
  13   2   8        5.18        5.11      5.31 o 
  14   2   8       27.24       21.00      8.26 o 
 -14   3   8        1.94       -1.29      6.58 o 
 -13   3   8       39.40       23.50     10.66 o 
 -12   3   8       86.75       60.14     20.84 o 
 -11   3   8      155.25      121.61     25.40 o 
 -10   3   8      464.57      520.06     13.71 o 
  -9   3   8      803.75      841.41     18.54 o 
  -8   3   8      792.11      868.20     24.73 o 
  -7   3   8       39.62       39.18      9.42 o 
  -6   3   8      258.47      253.86     12.41 o 
  -5   3   8       38.30       27.94      6.73 o 
  -4   3   8     1002.30      939.57     20.42 o 
  -3   3   8      524.66      534.97     15.94 o 
  -2   3   8     1077.61     1052.13     20.97 o 
  -1   3   8     1970.14     1956.55     33.42 o 
   0   3   8     1779.90     1716.87     28.95 o 
   1   3   8     1933.09     1950.93     28.95 o 
   2   3   8     1083.85     1082.09     20.51 o 
   3   3   8      537.46      545.89     14.99 o 
   4   3   8      991.36      950.96     19.40 o 
   5   3   8       37.92       35.75      7.07 o 
   6   3   8      253.21      252.76     15.79 o 
   7   3   8       43.57       38.58      8.75 o 
   8   3   8      791.88      876.92     28.49 o 
   9   3   8      800.98      885.51     25.65 o 
  10   3   8      460.40      545.72     18.15 o 
  11   3   8      159.59      187.25     12.07 o 
  12   3   8       84.80       93.31     10.05 o 
  13   3   8       38.87       31.63      8.53 o 
  14   3   8        2.05        8.95      8.68 o 
 -14   4   8       24.51        7.60      9.58 o 
 -13   4   8      143.42      109.95     45.05 o 
 -12   4   8      141.76      105.36     41.35 o 
 -11   4   8       94.92       73.61     26.24 o 
 -10   4   8      155.03      159.12     15.07 o 
  -9   4   8      246.48      267.82     15.05 o 
  -8   4   8      347.27      329.20     19.73 o 
  -7   4   8       21.52       20.85      3.46 o 
  -6   4   8      137.90      138.87     10.04 o 
  -5   4   8      302.23      323.01     12.40 o 
  -4   4   8      148.54      130.70     12.32 o 
  -3   4   8      397.14      384.58     11.19 o 
  -2   4   8       28.81       25.02      4.74 o 
  -1   4   8      939.46      893.73     17.41 o 
   0   4   8       33.40       14.08      4.58 o 
   1   4   8      940.43      898.70     18.02 o 
   2   4   8       29.29       36.49      5.73 o 
   3   4   8      414.60      413.67     12.51 o 
   4   4   8      146.08      149.96     10.00 o 
   5   4   8      286.65      304.91     13.78 o 
   6   4   8      138.64      168.52     14.45 o 
   7   4   8       18.24       17.88      6.99 o 
   8   4   8      341.67      347.58     16.35 o 
   9   4   8      248.58      269.74     15.39 o 
  10   4   8      158.66      168.58     14.12 o 
  11   4   8       96.82      106.33     10.71 o 
  12   4   8      139.68      163.73     11.93 o 
  13   4   8      140.29      179.46     23.71 o 
  14   4   8       24.58       15.53      8.74 o 
 -14   5   8       91.75       22.12     19.47 o 
 -13   5   8       70.45       22.90     18.93 o 
 -12   5   8       10.39        1.64      6.85 o 
 -11   5   8      183.67      189.60     24.98 o 
 -10   5   8      264.77      282.36     16.70 o 
  -9   5   8       36.94       54.86     10.06 o 
  -8   5   8      313.42      287.82     15.42 o 
  -7   5   8     1090.36     1074.90     18.54 o 
  -6   5   8      834.57      876.08     19.00 o 
  -5   5   8       67.60       84.74      5.95 o 
  -4   5   8       44.71       49.42      5.04 o 
  -3   5   8      169.00      162.99      7.41 o 
  -2   5   8      465.63      429.41     11.10 o 
  -1   5   8      399.72      368.18     10.87 o 
   0   5   8     1386.80     1483.73     24.72 o 
   1   5   8      407.71      367.16     11.11 o 
   2   5   8      476.96      455.96     14.32 o 
   3   5   8      170.07      175.64     11.63 o 
   4   5   8       44.79       47.27      8.65 o 
   5   5   8       68.59       81.35     10.82 o 
   6   5   8      822.99      880.58     27.79 o 
   7   5   8     1102.93     1144.12     28.51 o 
   8   5   8      313.70      282.93     15.42 o 
   9   5   8       38.57       50.53      8.13 o 
  10   5   8      261.66      280.17     14.98 o 
  11   5   8      186.78      212.39     11.96 o 
  12   5   8        9.93        9.03      5.66 o 
  13   5   8       71.26       66.14      9.06 o 
  14   5   8       91.68      121.86     28.84 o 
 -14   6   8       22.92        5.22     11.56 o 
 -13   6   8      121.00       53.95     31.02 o 
 -12   6   8       67.82       19.57     13.41 o 
 -11   6   8       21.74       14.33      9.09 o 
 -10   6   8       90.88       33.34     20.20 o 
  -9   6   8      144.28      113.58     11.93 o 
  -8   6   8      115.73       99.40     11.13 o 
  -7   6   8      530.53      514.21     15.72 o 
  -6   6   8      249.98      257.51      9.11 o 
  -5   6   8      125.75      118.59      6.33 o 
  -4   6   8       16.93       25.75      4.29 o 
  -3   6   8     1491.45     1476.78     23.15 o 
  -2   6   8     1064.20     1156.90     20.73 o 
  -1   6   8      316.61      321.62     10.91 o 
   0   6   8        4.67        6.15      3.68 o 
   1   6   8      310.83      307.40     10.72 o 
   2   6   8     1047.97     1160.67     27.19 o 
   3   6   8     1496.57     1484.89     32.54 o 
   4   6   8       21.23       30.21      7.25 o 
   5   6   8      126.35      125.94     11.14 o 
   6   6   8      258.99      280.94     15.66 o 
   7   6   8      524.21      546.40     18.32 o 
   8   6   8      115.50      124.69     10.74 o 
   9   6   8      148.17      136.47     11.58 o 
  10   6   8       90.49       90.79      8.71 o 
  11   6   8       23.00       26.88      6.76 o 
  12   6   8       70.48       53.43     13.23 o 
  13   6   8      120.25      103.20     32.09 o 
  14   6   8       24.29       39.85     11.09 o 
 -13   7   8       18.18        4.59      7.63 o 
 -12   7   8       60.14       20.66     16.36 o 
 -11   7   8      116.64        0.00      6.03 o 
 -10   7   8       10.99       10.80      6.71 o 
  -9   7   8      159.02      189.01     37.28 o 
  -8   7   8      634.77      695.44     24.68 o 
  -7   7   8      426.68      458.43     17.60 o 
  -6   7   8      188.12      197.98     29.34 o 
  -5   7   8       64.08       70.11      8.85 o 
  -4   7   8       14.86       10.68      4.32 o 
  -3   7   8      585.71      618.86     14.49 o 
  -2   7   8      259.53      251.66      9.28 o 
  -1   7   8     1393.99     1369.30     23.06 o 
   0   7   8      565.18      531.65     13.99 o 
   1   7   8     1397.76     1393.75     27.68 o 
   2   7   8      260.90      255.77     13.00 o 
   3   7   8      579.87      615.92     21.38 o 
   4   7   8       16.36       13.05      6.17 o 
   5   7   8       64.92       67.55      9.36 o 
   6   7   8      192.74      212.92     12.02 o 
   7   7   8      422.94      462.92     20.49 o 
   8   7   8      629.77      697.59     20.87 o 
   9   7   8      159.62      206.73     11.51 o 
  10   7   8       10.02       14.93      8.08 o 
  11   7   8      119.59       -3.00     12.50 o 
  12   7   8       60.68       62.28     16.58 o 
  13   7   8       18.56       15.48      9.52 o 
 -13   8   8       11.94        1.95     10.53 o 
 -12   8   8       17.89       13.82     11.75 o 
 -11   8   8      161.33      146.75     51.92 o 
 -10   8   8       83.03       79.24     25.55 o 
  -9   8   8       46.54       20.85     12.17 o 
  -8   8   8       64.61       72.09     10.24 o 
  -7   8   8      272.48      276.94     10.83 o 
  -6   8   8      499.82      503.30     14.40 o 
  -5   8   8     1188.10     1175.10     18.75 o 
  -4   8   8       17.83       26.36      4.31 o 
  -3   8   8      925.23      941.61     16.74 o 
  -2   8   8      467.50      463.75     11.49 o 
  -1   8   8      549.71      521.44     13.89 o 
   0   8   8       39.48       39.64      7.54 o 
   1   8   8      554.36      527.54     18.38 o 
   2   8   8      462.98      458.80     15.50 o 
   3   8   8      938.40      963.57     22.79 o 
   4   8   8       18.27       26.53      9.02 o 
   5   8   8     1179.36     1209.15     27.18 o 
   6   8   8      503.89      530.94     20.56 o 
   7   8   8      264.16      288.66     15.30 o 
   8   8   8       64.18       84.38      9.76 o 
   9   8   8       46.17       47.55      8.11 o 
  10   8   8       82.09       86.31     12.97 o 
  11   8   8      160.60      185.01     28.95 o 
  12   8   8       18.60       21.11      9.77 o 
  13   8   8       11.75       17.02     10.29 o 
 -13   9   8       39.62       12.28     12.54 o 
 -12   9   8       12.27        8.63     11.55 o 
 -11   9   8       32.92        0.40     12.58 o 
 -10   9   8       36.76       18.47      7.34 o 
  -9   9   8      101.24       84.16     33.23 o 
  -8   9   8       12.87        0.27      5.66 o 
  -7   9   8        1.33        2.53      3.28 o 
  -6   9   8       33.49       35.72      6.00 o 
  -5   9   8      206.57      195.87      7.39 o 
  -4   9   8       30.56       34.18      4.85 o 
  -3   9   8      833.94      848.88     16.86 o 
  -2   9   8       49.04       47.20      7.04 o 
  -1   9   8       48.22       41.05      7.69 o 
   0   9   8      155.84      171.37     11.48 o 
   1   9   8       50.67       42.24      7.63 o 
   2   9   8       48.29       44.75      7.38 o 
   3   9   8      827.68      863.13     21.70 o 
   4   9   8       30.83       33.53      8.76 o 
   5   9   8      201.69      224.72     12.00 o 
   6   9   8       33.15       29.36      8.25 o 
   7   9   8        1.16       -2.59      4.70 o 
   8   9   8       11.88       15.83      5.71 o 
   9   9   8      100.50      137.28     10.71 o 
  10   9   8       36.09       19.55      8.64 o 
  11   9   8       31.95       31.97     11.93 o 
  12   9   8       12.72        7.68      9.19 o 
  13   9   8       40.42       18.82     10.52 o 
 -12  10   8        5.13       -5.09      7.47 o 
 -11  10   8       19.48       -3.00     15.17 o 
 -10  10   8       25.81        0.72     11.84 o 
  -9  10   8      111.11        1.13     17.45 o 
  -8  10   8      115.34       79.22     30.90 o 
  -7  10   8       65.19       62.78      9.82 o 
  -6  10   8      499.01      538.32     15.58 o 
  -5  10   8      669.22      661.78     16.43 o 
  -4  10   8      120.01      103.83      7.63 o 
  -3  10   8       65.66       60.28      7.59 o 
  -2  10   8        2.52        0.38      4.45 o 
  -1  10   8       39.04       56.18      6.73 o 
   0  10   8       80.63      115.21      9.59 o 
   1  10   8       36.54       29.85      6.77 o 
   2  10   8        3.46        8.47      4.69 o 
   3  10   8       68.05       58.00      8.04 o 
   4  10   8      115.38      105.16      9.38 o 
   5  10   8      665.38      702.34     18.91 o 
   6  10   8      502.41      557.88     21.13 o 
   7  10   8       63.75       73.59      6.90 o 
   8  10   8      118.35       89.12     15.58 o 
   9  10   8      109.71       98.99     45.97 o 
  10  10   8       25.82        9.89      8.19 o 
  11  10   8       18.80       12.26      8.80 o 
  12  10   8        5.37        0.49      4.63 o 
 -12  11   8        2.73       -3.23      9.25 o 
 -11  11   8       55.73       -3.50      9.42 o 
 -10  11   8        1.47        0.02     12.32 o 
  -9  11   8      120.66        5.26     11.10 o 
  -8  11   8       18.61        2.18     10.48 o 
  -7  11   8       16.29        4.08      6.55 o 
  -6  11   8       32.80       10.54      7.44 o 
  -5  11   8      273.61      282.06     17.17 o 
  -4  11   8       37.65       44.96      7.55 o 
  -3  11   8      901.45     1023.69     22.61 o 
  -2  11   8      521.23      587.36     17.07 o 
  -1  11   8       55.77       62.42      7.13 o 
   0  11   8      193.55      233.81     11.43 o 
   1  11   8       53.48       53.35      7.61 o 
   2  11   8      526.51      599.10     20.63 o 
   3  11   8      888.96      989.49     23.98 o 
   4  11   8       35.86       29.62      6.88 o 
   5  11   8      275.30      295.97     12.95 o 
   6  11   8       32.76       34.17      7.52 o 
   7  11   8       16.32       15.20      5.28 o 
   8  11   8       19.03        9.41      4.31 o 
   9  11   8      118.90       -2.12     13.46 o 
  10  11   8        1.32        9.31      9.26 o 
  11  11   8       55.38        3.32     15.23 o 
  12  11   8        2.97       -3.43     42.17 o 
 -11  12   8        1.88        1.05      7.18 o 
 -10  12   8       31.62        0.41     11.44 o 
  -9  12   8       38.14       -5.67     11.04 o 
  -8  12   8        9.50        0.34      7.73 o 
  -7  12   8      121.14       47.67     33.14 o 
  -6  12   8      142.24      130.57     34.84 o 
  -5  12   8      121.74       92.74     34.50 o 
  -4  12   8      277.33      345.66     17.76 o 
  -3  12   8      387.13      419.00     16.90 o 
  -2  12   8      327.61      346.45     13.59 o 
  -1  12   8       10.33       17.86      5.94 o 
   0  12   8      100.60      109.02      8.34 o 
   1  12   8        9.41       10.13      4.55 o 
   2  12   8      331.47      357.50     11.94 o 
   3  12   8      386.20      419.13     13.61 o 
   4  12   8      278.01      350.29     19.47 o 
   5  12   8      122.37      132.45      7.84 o 
   6  12   8      142.43      127.65      7.76 o 
   7  12   8      120.70       85.73     76.40 o 
   8  12   8        9.34        3.27      5.33 o 
   9  12   8       38.23        5.08      7.23 o 
  10  12   8       32.71        2.03     10.47 o 
  11  12   8        2.01       -1.59      9.98 o 
 -10  13   8       32.37       -0.82      9.73 o 
  -9  13   8       24.75        1.04     11.08 o 
  -8  13   8       28.65        1.11      8.32 o 
  -7  13   8        5.38        1.92      4.21 o 
  -6  13   8      133.49      132.74     33.84 o 
  -5  13   8        1.73        3.12      6.82 o 
  -4  13   8        1.61        3.16      5.69 o 
  -3  13   8       50.18       48.46      8.79 o 
  -2  13   8      589.73      680.79     21.09 o 
  -1  13   8      120.36      131.92     10.76 o 
   0  13   8      175.72      198.39     10.80 o 
   1  13   8      119.72      130.38      8.82 o 
   2  13   8      596.38      670.82     16.95 o 
   3  13   8       52.03       51.76      6.98 o 
   4  13   8        1.43        5.56      4.00 o 
   5  13   8        2.06        2.58      4.04 o 
   6  13   8      132.80      130.10     35.98 o 
   7  13   8        5.56        0.97      5.10 o 
   8  13   8       30.22        5.78      9.26 o 
   9  13   8       24.57       20.75     21.55 o 
  10  13   8       34.23       -0.71     12.48 o 
  -9  14   8       65.56        1.01     12.88 o 
  -8  14   8        9.61        3.37     10.37 o 
  -7  14   8       15.24        1.16      5.79 o 
  -6  14   8       47.57       36.31     18.89 o 
  -5  14   8       30.19       20.64     14.65 o 
  -4  14   8      285.87      336.18     17.23 o 
  -3  14   8        5.52        3.21      4.96 o 
  -2  14   8      242.99      251.55     16.43 o 
  -1  14   8       67.77       55.82      8.69 o 
   0  14   8       43.62       57.11      8.53 o 
   1  14   8       64.92       49.61      8.20 o 
   2  14   8      241.63      249.41     12.11 o 
   3  14   8        6.16        3.23      2.63 o 
   4  14   8      282.65      287.78     15.90 o 
   5  14   8       28.84       11.80     13.91 o 
   6  14   8       47.71       27.76     21.16 o 
   7  14   8       15.97        4.86      6.81 o 
   8  14   8        9.94       15.87     14.49 o 
   9  14   8       66.22       41.26     34.25 o 
  -8  15   8       20.16       15.65     14.15 o 
  -7  15   8       23.68       27.52     15.60 o 
  -6  15   8       18.73       14.08     10.29 o 
  -5  15   8       38.58       40.67     14.75 o 
  -4  15   8       39.52       22.26      9.95 o 
  -3  15   8       16.11       15.28      7.79 o 
  -2  15   8       11.65        6.51      7.43 o 
  -1  15   8       46.00       48.96      8.63 o 
   0  15   8       14.36       26.34      8.67 o 
   1  15   8       42.59       40.89      7.60 o 
   2  15   8       12.30        7.74      4.14 o 
   3  15   8       15.23       12.59      6.18 o 
   4  15   8       38.08       19.68     28.83 o 
   5  15   8       37.96       10.03     20.95 o 
   6  15   8       18.29       18.19     12.23 o 
   7  15   8       23.24       33.56     25.20 o 
   8  15   8       20.71       19.94     25.08 o 
  -7  16   8        6.82        6.05      7.74 o 
  -6  16   8       10.23       11.45     11.39 o 
  -5  16   8       68.62       94.51     28.62 o 
  -4  16   8        3.42        6.18      7.28 o 
  -3  16   8        9.28        7.17      5.65 o 
  -2  16   8       28.48       27.95     11.46 o 
  -1  16   8       34.61       21.30      9.26 o 
   0  16   8       29.47       34.70      9.00 o 
   1  16   8       34.70       26.55      6.31 o 
   2  16   8       27.10       11.68      6.93 o 
   3  16   8        8.30        2.28      7.84 o 
   4  16   8        3.13        3.11      6.90 o 
   5  16   8       69.90      112.74     27.15 o 
   6  16   8       10.70       14.02     17.46 o 
   7  16   8        6.61      -11.00     12.75 o 
  -5  17   8        8.98       -0.95     10.76 o 
  -4  17   8        9.90        3.74      9.78 o 
  -3  17   8       13.35        6.07      6.95 o 
  -2  17   8       57.97       53.05     22.15 o 
  -1  17   8        3.19       -4.03      4.91 o 
   0  17   8       12.86        3.46      5.56 o 
   1  17   8        3.00       -1.40      4.81 o 
   2  17   8       57.74       27.77     24.04 o 
   3  17   8       13.48        4.43      8.36 o 
   4  17   8       10.45       17.87     18.23 o 
   5  17   8        8.97       18.78     16.28 o 
  -2  18   8      104.60       76.58     25.42 o 
  -1  18   8       11.04        7.41      5.57 o 
   0  18   8        1.12       -2.23      6.91 o 
   1  18   8       10.58        0.07      7.72 o 
   2  18   8      105.25      101.31     31.01 o 
   1   0   9      561.30      497.08     17.82 o 
   2   0   9     2939.31     2909.89     46.56 o 
   3   0   9      361.19      319.05     13.37 o 
   4   0   9      210.99      187.55     13.76 o 
   5   0   9        0.48        6.84      5.78 o 
   6   0   9      291.13      316.50     13.50 o 
   7   0   9       37.90       41.72      9.98 o 
   8   0   9        2.39       -0.78      4.47 o 
   9   0   9      106.81       87.88     12.74 o 
  10   0   9        1.36        3.44      4.85 o 
  11   0   9      683.55      799.89     24.93 o 
  12   0   9       71.67       55.51     12.01 o 
  13   0   9       25.26        6.95      5.56 o 
  14   0   9       10.54       14.57      9.97 o 
 -14   1   9       59.41       43.24     17.92 o 
 -13   1   9      100.00      107.83     33.22 o 
 -12   1   9       41.19       25.72      7.87 o 
 -11   1   9       49.56       36.15      7.12 o 
 -10   1   9       41.22       52.23     10.23 o 
  -9   1   9       57.71       47.39     10.27 o 
  -8   1   9       42.14       42.71      9.46 o 
  -7   1   9      167.96      168.85     13.66 o 
  -6   1   9      339.76      385.56     17.08 o 
  -5   1   9       52.25       50.20      9.31 o 
  -4   1   9     1504.21     1521.17     30.33 o 
  -3   1   9     1176.57     1178.21     24.83 o 
  -2   1   9      218.61      215.49     12.61 o 
  -1   1   9      834.12      801.84     19.36 o 
   0   1   9      582.10      547.90     25.50 o 
   1   1   9      834.57      833.05     20.89 o 
   2   1   9      217.70      248.25     13.15 o 
   3   1   9     1199.27     1195.11     28.59 o 
   4   1   9     1494.33     1505.03     32.17 o 
   5   1   9       56.64       61.82      7.75 o 
   6   1   9      327.47      348.96     16.58 o 
   7   1   9      167.00      155.41     13.92 o 
   8   1   9       44.30       40.31      9.58 o 
   9   1   9       56.88       51.79     11.12 o 
  10   1   9       40.68       46.97     10.60 o 
  11   1   9       48.53       49.46      8.49 o 
  12   1   9       42.78       35.47      9.53 o 
  13   1   9      100.86       82.50     24.03 o 
  14   1   9       58.61       46.02     22.34 o 
 -14   2   9        6.90       -3.34      8.52 o 
 -13   2   9       11.87        4.85     10.68 o 
 -12   2   9       34.06       13.07      7.73 o 
 -11   2   9       42.77       33.87      7.21 o 
 -10   2   9      295.47      307.38     11.37 o 
  -9   2   9        1.36       14.92      7.20 o 
  -8   2   9      254.00      255.02     15.60 o 
  -7   2   9       53.93       66.99     13.82 o 
  -6   2   9      429.82      455.12     17.12 o 
  -5   2   9      102.96      121.64     11.16 o 
  -4   2   9      114.84      114.04     10.07 o 
  -3   2   9      212.16      217.50     12.37 o 
  -2   2   9      139.84      141.48      9.45 o 
  -1   2   9     1174.21     1196.62     24.12 o 
   0   2   9     7719.25     8039.98    122.29 o 
   1   2   9     1173.00     1166.89     24.44 o 
   2   2   9      127.73      134.68      9.79 o 
   3   2   9      214.07      219.50     10.83 o 
   4   2   9      112.14      116.06     10.23 o 
   5   2   9      103.17      125.96      9.72 o 
   6   2   9      426.72      449.95     21.95 o 
   7   2   9       53.63       52.84     10.68 o 
   8   2   9      241.12      249.22     15.71 o 
   9   2   9        1.40        6.10      7.68 o 
  10   2   9      285.03      319.36     15.95 o 
  11   2   9       43.01       31.08      9.72 o 
  12   2   9       34.63       37.54      8.45 o 
  13   2   9       11.80       14.59      7.80 o 
  14   2   9        7.01        9.17      5.84 o 
 -14   3   9       26.95        6.77      9.92 o 
 -13   3   9       12.07        5.08      7.42 o 
 -12   3   9       45.30       23.29     12.06 o 
 -11   3   9       53.70       47.49     15.08 o 
 -10   3   9      366.08      401.41     12.48 o 
  -9   3   9      151.59      141.40      9.66 o 
  -8   3   9      378.65      389.40     24.44 o 
  -7   3   9       91.85      106.02     10.53 o 
  -6   3   9      769.04      765.52     23.01 o 
  -5   3   9      205.79      207.80     13.13 o 
  -4   3   9      361.21      347.83     13.94 o 
  -3   3   9     2423.90     2428.47     43.04 o 
  -2   3   9       11.82        5.99      6.57 o 
  -1   3   9      138.61      134.06      9.22 o 
   0   3   9      390.65      456.03     14.85 o 
   1   3   9      137.34      136.06      9.73 o 
   2   3   9       12.15       13.97      5.05 o 
   3   3   9     2453.44     2516.20     42.19 o 
   4   3   9      374.85      358.64     14.12 o 
   5   3   9      218.29      216.45     13.34 o 
   6   3   9      773.30      802.98     23.34 o 
   7   3   9       88.34       93.14     12.67 o 
   8   3   9      373.79      431.84     19.84 o 
   9   3   9      151.13      150.35     13.50 o 
  10   3   9      367.04      425.99     18.29 o 
  11   3   9       55.31       64.00     10.30 o 
  12   3   9       44.89       34.55      8.19 o 
  13   3   9       11.79        6.54      6.28 o 
  14   3   9       27.01       32.99     14.32 o 
 -14   4   9       52.01        9.81     12.15 o 
 -13   4   9       22.55        4.33      9.54 o 
 -12   4   9        0.45       -2.20      4.67 o 
 -11   4   9      141.29      203.59     25.59 o 
 -10   4   9       85.62       88.22     15.24 o 
  -9   4   9      139.46      144.55      7.24 o 
  -8   4   9       26.12       11.42      3.65 o 
  -7   4   9      929.45      957.21     26.29 o 
  -6   4   9        8.54        5.29      6.45 o 
  -5   4   9      413.40      436.39     16.17 o 
  -4   4   9      351.81      349.38     14.10 o 
  -3   4   9      682.75      652.94     17.87 o 
  -2   4   9      117.06      150.64      8.14 o 
  -1   4   9      975.82      995.73     18.96 o 
   0   4   9      195.28      212.03     10.32 o 
   1   4   9      991.96     1006.69     21.09 o 
   2   4   9      117.86      145.37     10.51 o 
   3   4   9      683.80      670.78     18.40 o 
   4   4   9      350.53      340.26     17.14 o 
   5   4   9      411.45      444.74     18.48 o 
   6   4   9        8.36       13.30      6.69 o 
   7   4   9      939.75      968.39     34.41 o 
   8   4   9       26.09       20.63      7.38 o 
   9   4   9      135.43      152.75     17.06 o 
  10   4   9       86.29       98.58     11.12 o 
  11   4   9      143.46      210.29     14.32 o 
  12   4   9        0.43        1.86      3.81 o 
  13   4   9       23.27       29.19      8.82 o 
  14   4   9       51.95       60.90     11.99 o 
 -14   5   9       39.57       15.88     13.07 o 
 -13   5   9       78.20       20.78     14.92 o 
 -12   5   9        3.35        0.06      6.07 o 
 -11   5   9       17.97        5.57      7.78 o 
 -10   5   9      111.34       76.93     23.93 o 
  -9   5   9        1.70        7.96      6.73 o 
  -8   5   9      114.81      102.02      8.63 o 
  -7   5   9      161.07      158.91      9.11 o 
  -6   5   9      309.80      298.29     10.37 o 
  -5   5   9      469.04      429.17     12.95 o 
  -4   5   9       91.13      119.59      7.40 o 
  -3   5   9      342.57      331.31     11.00 o 
  -2   5   9     1178.66     1210.54     25.13 o 
  -1   5   9      286.15      287.02     11.24 o 
   0   5   9      230.13      280.90     10.88 o 
   1   5   9      282.29      277.59     11.24 o 
   2   5   9     1163.31     1177.88     24.29 o 
   3   5   9      339.88      336.08     14.85 o 
   4   5   9       99.53      140.23     12.07 o 
   5   5   9      468.33      425.03     17.47 o 
   6   5   9      321.62      342.13     15.84 o 
   7   5   9      163.43      160.19     14.81 o 
   8   5   9      118.30      132.36     11.72 o 
   9   5   9        1.60        7.04      7.08 o 
  10   5   9      111.27      130.79     11.20 o 
  11   5   9       17.38       24.32      8.29 o 
  12   5   9        3.01        6.35      5.40 o 
  13   5   9       76.90       85.00     27.13 o 
  14   5   9       40.54       55.66     16.54 o 
 -13   6   9       77.78       66.39     41.35 o 
 -12   6   9       58.41       18.84     13.12 o 
 -11   6   9       22.46        9.50      8.74 o 
 -10   6   9       60.51       28.35     15.58 o 
  -9   6   9      119.08      100.41     36.68 o 
  -8   6   9      331.45      337.09     20.01 o 
  -7   6   9      248.95      244.42      7.66 o 
  -6   6   9      640.65      670.09     16.37 o 
  -5   6   9       73.61       85.30      8.12 o 
  -4   6   9      467.08      467.52     13.28 o 
  -3   6   9      553.81      579.88     16.25 o 
  -2   6   9       69.13       70.19      6.60 o 
  -1   6   9      146.05      134.37      8.56 o 
   0   6   9      128.78      119.02      9.85 o 
   1   6   9      147.89      158.36     10.25 o 
   2   6   9       67.23       65.08      8.79 o 
   3   6   9      551.22      584.71     21.25 o 
   4   6   9      461.56      467.89     18.92 o 
   5   6   9       73.13       98.23     10.38 o 
   6   6   9      644.30      719.75     23.11 o 
   7   6   9      251.40      285.40     17.88 o 
   8   6   9      341.76      368.66     17.03 o 
   9   6   9      117.67      113.12     11.92 o 
  10   6   9       61.74       74.02      9.30 o 
  11   6   9       22.68       24.67      9.14 o 
  12   6   9       58.24       53.00      9.53 o 
  13   6   9       77.46      104.25     27.25 o 
 -13   7   9      175.38      158.56     84.54 o 
 -12   7   9       14.52        1.28      7.15 o 
 -11   7   9       19.53        4.31      7.09 o 
 -10   7   9      189.18      174.60     65.41 o 
  -9   7   9        2.21       -1.22      5.90 o 
  -8   7   9      306.09      317.63     15.47 o 
  -7   7   9      736.92      747.68     31.98 o 
  -6   7   9      325.16      342.01     10.90 o 
  -5   7   9      567.98      628.36     15.23 o 
  -4   7   9      727.31      731.71     17.01 o 
  -3   7   9      303.41      341.41     12.16 o 
  -2   7   9       13.46       15.37      6.29 o 
  -1   7   9       15.36       20.64      6.30 o 
   0   7   9       58.81       50.43      7.08 o 
   1   7   9       16.42       20.51      6.62 o 
   2   7   9       12.74       16.18      6.80 o 
   3   7   9      314.37      331.35     16.22 o 
   4   7   9      721.43      731.91     24.66 o 
   5   7   9      552.69      621.03     21.76 o 
   6   7   9      329.46      369.89     16.56 o 
   7   7   9      723.98      830.64     26.56 o 
   8   7   9      311.10      315.53     19.19 o 
   9   7   9        2.30       11.00      5.98 o 
  10   7   9      189.55      206.27     14.32 o 
  11   7   9       20.29       17.04      7.05 o 
  12   7   9       14.81       10.86      5.71 o 
  13   7   9      173.09      209.35     58.29 o 
 -13   8   9       10.45        2.38     10.64 o 
 -12   8   9        0.75        3.25      7.92 o 
 -11   8   9       15.00        3.98      5.64 o 
 -10   8   9       38.15       14.25      9.07 o 
  -9   8   9      103.19      125.31     40.08 o 
  -8   8   9       30.84       19.21      7.20 o 
  -7   8   9      285.59      287.37     14.10 o 
  -6   8   9      497.31      471.36     12.74 o 
  -5   8   9      320.38      339.52     10.99 o 
  -4   8   9      711.50      736.34     16.43 o 
  -3   8   9      531.30      541.29     14.29 o 
  -2   8   9      101.57      105.49      8.66 o 
  -1   8   9      967.71     1039.73     23.47 o 
   0   8   9     2035.10     2261.47     41.83 o 
   1   8   9      965.02     1037.33     25.25 o 
   2   8   9      102.94      103.38     10.07 o 
   3   8   9      542.89      572.47     23.11 o 
   4   8   9      711.05      794.71     25.10 o 
   5   8   9      319.12      351.74     18.35 o 
   6   8   9      496.04      488.74     19.05 o 
   7   8   9      291.26      306.52     14.67 o 
   8   8   9       31.12       18.34      6.79 o 
   9   8   9       99.17      120.42     16.31 o 
  10   8   9       37.58       19.94      8.46 o 
  11   8   9       13.83        9.25      7.22 o 
  12   8   9        0.78       -0.21      7.45 o 
  13   8   9       10.30        9.86      9.41 o 
 -12   9   9      104.60       39.66     38.46 o 
 -11   9   9       22.17        5.52     11.09 o 
 -10   9   9        9.63        7.80      5.64 o 
  -9   9   9       22.61        9.75      6.29 o 
  -8   9   9       23.42       18.56      7.61 o 
  -7   9   9       95.40       96.83     13.89 o 
  -6   9   9      303.39      332.88     12.68 o 
  -5   9   9      726.13      739.06     31.76 o 
  -4   9   9      104.02       95.51     11.50 o 
  -3   9   9      349.45      365.26     12.47 o 
  -2   9   9     1025.47     1026.76     20.96 o 
  -1   9   9      198.58      251.17     13.12 o 
   0   9   9      139.40      165.54     16.24 o 
   1   9   9      201.66      257.19     13.51 o 
   2   9   9     1019.98     1038.68     28.37 o 
   3   9   9      352.59      387.14     17.18 o 
   4   9   9      109.36       99.77     10.16 o 
   5   9   9      719.29      778.90     25.06 o 
   6   9   9      310.50      354.76     16.29 o 
   7   9   9       94.09       95.75     11.20 o 
   8   9   9       23.65       34.98      7.31 o 
   9   9   9       22.05       12.72      5.76 o 
  10   9   9        9.87        7.44      5.53 o 
  11   9   9       22.51        2.71      6.89 o 
  12   9   9      104.87       79.46     52.88 o 
 -12  10   9       55.92       19.50     15.12 o 
 -11  10   9        5.99       -0.40     10.92 o 
 -10  10   9       20.48       -1.25     16.55 o 
  -9  10   9       19.44       12.83      5.71 o 
  -8  10   9      222.36      268.33     23.50 o 
  -7  10   9       34.62       28.72      8.16 o 
  -6  10   9       59.98       64.62      9.66 o 
  -5  10   9        8.00        7.13      4.19 o 
  -4  10   9       61.72       68.58      5.97 o 
  -3  10   9      246.13      246.09     13.47 o 
  -2  10   9       37.33       25.32      6.68 o 
  -1  10   9       36.96       47.98      8.54 o 
   0  10   9      147.20      152.00     12.10 o 
   1  10   9       37.16       47.26      9.62 o 
   2  10   9       41.58       37.43      7.83 o 
   3  10   9      245.84      243.25     15.13 o 
   4  10   9       63.26       75.81      9.12 o 
   5  10   9        7.79       16.54      6.85 o 
   6  10   9       57.75       70.70      8.50 o 
   7  10   9       35.41       38.97      8.56 o 
   8  10   9      223.44      265.38     13.12 o 
   9  10   9       19.58       12.49      5.40 o 
  10  10   9       18.47       11.26      9.05 o 
  11  10   9        6.12       -3.73      6.00 o 
  12  10   9       54.61       34.43     13.12 o 
 -11  11   9       43.75       -1.42     10.11 o 
 -10  11   9       56.95        2.15     16.91 o 
  -9  11   9       36.52        2.47     14.61 o 
  -8  11   9      112.99       -0.63      5.98 o 
  -7  11   9       35.56       11.70     10.31 o 
  -6  11   9       65.53       56.00     15.73 o 
  -5  11   9      325.16      401.48     18.67 o 
  -4  11   9      331.28      364.54     12.99 o 
  -3  11   9      107.24      120.39      8.97 o 
  -2  11   9      405.64      435.22     16.35 o 
  -1  11   9        4.05        0.58      4.04 o 
   0  11   9        6.72       -0.97      4.64 o 
   1  11   9        3.53       -6.14      6.14 o 
   2  11   9      404.67      418.70     16.62 o 
   3  11   9      110.03      120.13     11.33 o 
   4  11   9      329.43      382.79     20.47 o 
   5  11   9      328.62      398.53     18.55 o 
   6  11   9       62.77       74.14     11.17 o 
   7  11   9       36.49       44.90      6.83 o 
   8  11   9      113.51        1.55     12.99 o 
   9  11   9       36.47       42.60     18.20 o 
  10  11   9       57.36       54.65     21.07 o 
  11  11   9       44.47       -0.41      6.48 o 
 -10  12   9       47.71        0.91      8.21 o 
  -9  12   9       14.64       -1.79     10.50 o 
  -8  12   9       36.16        3.39     10.88 o 
  -7  12   9       30.58        5.71      6.49 o 
  -6  12   9      111.15       84.52     33.92 o 
  -5  12   9       13.48        5.88      6.50 o 
  -4  12   9       78.55       76.60      9.73 o 
  -3  12   9      276.26      275.37     12.42 o 
  -2  12   9      177.30      178.35     11.20 o 
  -1  12   9       13.86       12.53      5.60 o 
   0  12   9       27.34       38.63      7.73 o 
   1  12   9       16.25       27.96      8.34 o 
   2  12   9      179.81      183.67     12.39 o 
   3  12   9      273.23      287.12     15.34 o 
   4  12   9       78.39       73.58      8.95 o 
   5  12   9       13.70       13.05      5.58 o 
   6  12   9      110.56      119.71     10.81 o 
   7  12   9       32.22        7.25      7.76 o 
   8  12   9       36.91       31.11     23.44 o 
   9  12   9       15.37       10.79     10.80 o 
  10  12   9       47.21       -0.04     11.89 o 
 -10  13   9       17.10       -1.64      8.45 o 
  -9  13   9       58.91       -0.27     15.20 o 
  -8  13   9       19.61       -0.34     10.37 o 
  -7  13   9       48.89       -0.48      6.64 o 
  -6  13   9       33.99       17.45     12.30 o 
  -5  13   9       30.43       15.95      9.32 o 
  -4  13   9      200.38      253.13     17.22 o 
  -3  13   9        9.59        7.46      7.35 o 
  -2  13   9      304.40      332.86     14.84 o 
  -1  13   9      150.64      180.27     10.74 o 
   0  13   9       63.54       61.08      8.90 o 
   1  13   9      150.40      190.21     14.04 o 
   2  13   9      298.19      305.03     12.63 o 
   3  13   9       10.13       10.49      6.28 o 
   4  13   9      204.34      262.40     15.76 o 
   5  13   9       31.92       21.00      6.21 o 
   6  13   9       34.08       15.85     21.71 o 
   7  13   9       49.35       28.29     25.13 o 
   8  13   9       18.79        7.15      6.41 o 
   9  13   9       58.31       68.10     36.78 o 
  10  13   9       16.78        2.57     20.40 o 
  -9  14   9        3.11       -5.77      8.07 o 
  -8  14   9      157.29       94.93     68.08 o 
  -7  14   9       19.70       26.51     15.64 o 
  -6  14   9       34.55       15.09      9.96 o 
  -5  14   9        8.29        4.73      7.76 o 
  -4  14   9        6.36        8.05      6.59 o 
  -3  14   9       12.02        2.54      7.15 o 
  -2  14   9      214.09      252.40     14.60 o 
  -1  14   9       29.72       35.97      7.98 o 
   0  14   9      172.59      208.93     11.71 o 
   1  14   9       30.64       32.18      8.18 o 
   2  14   9      211.87      258.88     12.92 o 
   3  14   9       11.78        9.49      4.44 o 
   4  14   9        6.93        5.69      3.71 o 
   5  14   9        8.32        9.28      9.41 o 
   6  14   9       34.86       11.75     13.42 o 
   7  14   9       19.48        6.56      8.60 o 
   8  14   9      156.96      174.54     62.91 o 
   9  14   9        3.19       17.84     23.37 o 
  -7  15   9       16.72       16.98     12.60 o 
  -6  15   9       23.72       15.84     14.10 o 
  -5  15   9       41.95       31.90     13.03 o 
  -4  15   9       25.37        9.36      6.97 o 
  -3  15   9       14.24       17.03      7.34 o 
  -2  15   9       11.35       15.28      6.88 o 
  -1  15   9       36.60       44.36      9.09 o 
   0  15   9      257.86      294.09     14.00 o 
   1  15   9       37.09       54.35      8.87 o 
   2  15   9       11.81       12.09      5.56 o 
   3  15   9       12.66        5.88      4.10 o 
   4  15   9       24.90       14.84     15.53 o 
   5  15   9       42.06        7.06      9.99 o 
   6  15   9       23.50        6.18      7.97 o 
   7  15   9       15.92       10.95     15.64 o 
  -6  16   9       48.77       72.46     19.34 o 
  -5  16   9       11.91       15.37     12.35 o 
  -4  16   9       12.89        9.27      6.34 o 
  -3  16   9       48.95       38.46     14.25 o 
  -2  16   9       31.86       20.29      8.56 o 
  -1  16   9        3.11       -0.78      4.70 o 
   0  16   9        1.28       -2.22      4.78 o 
   1  16   9        3.76        2.21      3.63 o 
   2  16   9       32.84       17.77      6.27 o 
   3  16   9       47.06       15.63     27.40 o 
   4  16   9       12.89        1.86     12.18 o 
   5  16   9       11.99       14.06     17.06 o 
   6  16   9       49.16       89.51     27.08 o 
  -4  17   9       34.60       44.52     14.40 o 
  -3  17   9        5.55       12.65      6.68 o 
  -2  17   9       27.54       18.41      9.70 o 
  -1  17   9      143.36      169.62     32.93 o 
   0  17   9       59.26       26.99     14.17 o 
   1  17   9      143.22      204.82     18.34 o 
   2  17   9       29.08       12.44     12.65 o 
   3  17   9        5.80      -12.37     17.11 o 
   4  17   9       35.86        9.09     28.00 o 
   0   0  10      763.27      690.43     27.99 o 
   1   0  10     2336.86     2652.62     45.85 o 
   2   0  10      102.58      133.43     10.75 o 
   3   0  10      386.06      379.19     16.92 o 
   4   0  10       78.86       97.27     10.60 o 
   5   0  10      142.61      145.50     12.79 o 
   6   0  10       13.03        3.09      5.26 o 
   7   0  10        7.38        7.55      6.68 o 
   8   0  10      163.47      202.93     17.89 o 
   9   0  10       43.36       59.12     12.46 o 
  10   0  10       27.62       36.63      7.71 o 
  11   0  10      149.44      223.39     15.93 o 
  12   0  10        4.91        0.97      4.80 o 
  13   0  10        2.71        9.19      8.30 o 
  14   0  10        3.87       12.38     10.24 o 
 -14   1  10       85.10      120.96     35.36 o 
 -13   1  10       26.52       23.24     15.60 o 
 -12   1  10       12.48        9.29      5.84 o 
 -11   1  10      258.69      327.42     13.89 o 
 -10   1  10      157.13      182.31     11.30 o 
  -9   1  10      464.71      527.85     26.72 o 
  -8   1  10      180.00      140.85     13.75 o 
  -7   1  10       71.53       46.00     10.99 o 
  -6   1  10      518.55      567.89     22.08 o 
  -5   1  10     1829.75     1892.78     38.47 o 
  -4   1  10     1541.83     1532.02     34.50 o 
  -3   1  10       63.08       74.90     10.85 o 
  -2   1  10      196.10      213.10     13.22 o 
  -1   1  10      579.19      594.90     19.96 o 
   0   1  10      348.35      376.88     16.18 o 
   1   1  10      597.49      581.95     18.48 o 
   2   1  10      186.37      206.14     13.36 o 
   3   1  10       59.32       73.11      9.45 o 
   4   1  10     1559.04     1561.76     33.76 o 
   5   1  10     1816.29     1878.46     35.14 o 
   6   1  10      514.04      550.14     18.57 o 
   7   1  10       72.04       52.57     12.07 o 
   8   1  10      178.17      153.88     15.36 o 
   9   1  10      471.79      551.10     24.69 o 
  10   1  10      162.16      201.13     17.70 o 
  11   1  10      257.55      310.06     16.27 o 
  12   1  10       12.56       17.51      7.05 o 
  13   1  10       25.68       32.35     10.99 o 
  14   1  10       84.12       96.93     32.87 o 
 -14   2  10       39.44       35.86     17.83 o 
 -13   2  10        4.17        4.81      8.46 o 
 -12   2  10       21.01        2.64      7.88 o 
 -11   2  10      282.09      353.28     14.09 o 
 -10   2  10      167.98      162.55     24.08 o 
  -9   2  10      164.58      186.09     15.25 o 
  -8   2  10      101.13       93.62     14.44 o 
  -7   2  10      266.01      279.08     15.76 o 
  -6   2  10      887.63      944.40     26.27 o 
  -5   2  10       65.37       88.63     11.29 o 
  -4   2  10       65.88       78.71      9.68 o 
  -3   2  10      480.06      470.65     18.25 o 
  -2   2  10      271.08      252.68     12.98 o 
  -1   2  10      382.49      357.68     16.47 o 
   0   2  10       40.97       28.92      8.53 o 
   1   2  10      394.57      372.10     15.26 o 
   2   2  10      277.08      247.45     14.32 o 
   3   2  10      476.81      469.30     15.66 o 
   4   2  10       57.95       77.45      9.69 o 
   5   2  10       64.64       79.41      9.64 o 
   6   2  10      895.29      965.23     31.21 o 
   7   2  10      263.88      279.10     18.41 o 
   8   2  10      105.38       98.47     13.31 o 
   9   2  10      164.52      179.98     16.41 o 
  10   2  10      168.40      192.64     16.01 o 
  11   2  10      278.31      376.68     17.61 o 
  12   2  10       21.10       12.36      6.31 o 
  13   2  10        4.03       11.22      6.65 o 
  14   2  10       39.98       64.97     14.48 o 
 -14   3  10        6.16        0.74      7.38 o 
 -13   3  10       84.79       20.02     15.20 o 
 -12   3  10      165.53      154.01     61.96 o 
 -11   3  10      120.95      103.62     21.00 o 
 -10   3  10       66.50       45.66     11.75 o 
  -9   3  10      102.74      134.84     14.74 o 
  -8   3  10       23.98        6.47      7.99 o 
  -7   3  10      517.96      532.29     20.20 o 
  -6   3  10      320.97      383.24     18.73 o 
  -5   3  10      306.18      339.26     17.08 o 
  -4   3  10      152.81      156.84     12.73 o 
  -3   3  10       95.90      101.91     10.72 o 
  -2   3  10      167.04      169.81     11.25 o 
  -1   3  10      650.59      624.28     20.37 o 
   0   3  10      425.20      437.72     16.00 o 
   1   3  10      668.38      652.37     18.29 o 
   2   3  10      158.63      161.87     11.40 o 
   3   3  10      101.27      129.89     11.56 o 
   4   3  10      154.99      168.36     12.15 o 
   5   3  10      312.17      348.33     20.85 o 
   6   3  10      324.85      385.88     18.62 o 
   7   3  10      515.38      551.67     21.80 o 
   8   3  10       25.78       20.51      8.98 o 
   9   3  10      104.99      139.33     14.13 o 
  10   3  10       63.50       60.26     11.42 o 
  11   3  10      118.35      123.84     12.60 o 
  12   3  10      168.40      172.45     34.66 o 
  13   3  10       83.45      104.36     16.49 o 
  14   3  10        6.39       -1.60      8.49 o 
 -13   4  10        5.07       -1.35      9.21 o 
 -12   4  10       35.22       10.31      9.79 o 
 -11   4  10       11.88        3.29      7.41 o 
 -10   4  10       50.07       24.03     11.14 o 
  -9   4  10       21.61       20.14      4.06 o 
  -8   4  10      179.97      230.97     17.25 o 
  -7   4  10     1226.94     1292.25     35.56 o 
  -6   4  10      332.82      340.59     17.74 o 
  -5   4  10      978.62     1029.26     27.50 o 
  -4   4  10      387.10      374.21     15.59 o 
  -3   4  10      682.55      668.84     21.19 o 
  -2   4  10      215.37      222.40     10.71 o 
  -1   4  10      108.03       87.93      8.16 o 
   0   4  10      327.99      327.33     12.63 o 
   1   4  10      111.57       93.33      8.63 o 
   2   4  10      223.78      238.92     12.76 o 
   3   4  10      680.62      669.69     18.95 o 
   4   4  10      389.44      385.39     16.41 o 
   5   4  10      972.65     1030.82     28.01 o 
   6   4  10      335.94      350.83     19.62 o 
   7   4  10     1221.63     1334.24     34.08 o 
   8   4  10      177.60      191.96     19.49 o 
   9   4  10       21.34       27.48      8.90 o 
  10   4  10       52.17       59.31     11.09 o 
  11   4  10       11.25       10.38      6.85 o 
  12   4  10       35.63       34.31      8.56 o 
  13   4  10        5.57       14.63      7.74 o 
 -13   5  10       17.47        1.79      8.67 o 
 -12   5  10       16.47        5.39     10.57 o 
 -11   5  10       62.90       32.80     21.23 o 
 -10   5  10       56.94       46.63     14.93 o 
  -9   5  10       22.35       14.54     10.21 o 
  -8   5  10       92.17      108.54      8.41 o 
  -7   5  10      398.94      421.21     13.99 o 
  -6   5  10      918.52      892.36     20.75 o 
  -5   5  10      395.31      407.82     13.22 o 
  -4   5  10      628.22      628.11     15.98 o 
  -3   5  10      520.84      552.84     15.76 o 
  -2   5  10      564.07      553.92     15.35 o 
  -1   5  10     1947.08     2015.87     34.78 o 
   0   5  10       27.11       24.54      6.58 o 
   1   5  10     1948.98     2016.47     34.85 o 
   2   5  10      550.55      565.36     17.10 o 
   3   5  10      508.51      530.31     17.83 o 
   4   5  10      629.24      645.36     21.79 o 
   5   5  10      403.47      418.36     19.86 o 
   6   5  10      909.18      905.81     30.97 o 
   7   5  10      401.94      429.26     19.59 o 
   8   5  10       92.94      124.17     14.40 o 
   9   5  10       22.69       29.74      8.95 o 
  10   5  10       59.31       65.75     12.63 o 
  11   5  10       62.29       76.81     23.63 o 
  12   5  10       15.82       13.98      7.56 o 
  13   5  10       18.22       13.65      8.52 o 
 -13   6  10       15.20        1.94      9.29 o 
 -12   6  10       18.75        5.89     11.89 o 
 -11   6  10       18.49        2.99      7.96 o 
 -10   6  10       32.65        1.97      7.83 o 
  -9   6  10        3.63        0.00      8.91 o 
  -8   6  10      343.23      313.27     17.02 o 
  -7   6  10       63.70       78.78      9.76 o 
  -6   6  10       52.40       65.79      8.55 o 
  -5   6  10      598.14      631.33     16.68 o 
  -4   6  10      333.20      343.35     11.99 o 
  -3   6  10       19.95       30.80      6.59 o 
  -2   6  10      636.00      688.80     18.50 o 
  -1   6  10      557.88      575.18     16.05 o 
   0   6  10       14.26       20.28      5.91 o 
   1   6  10      570.31      595.26     17.80 o 
   2   6  10      629.33      717.67     19.96 o 
   3   6  10       19.50       34.19      8.92 o 
   4   6  10      324.47      338.79     17.66 o 
   5   6  10      597.33      648.35     22.66 o 
   6   6  10       57.03       85.64     11.07 o 
   7   6  10       65.85       81.20     11.26 o 
   8   6  10      342.96      382.27     22.27 o 
   9   6  10        3.44        6.90      8.23 o 
  10   6  10       32.86       37.60      8.51 o 
  11   6  10       17.64       19.24      7.23 o 
  12   6  10       18.49       22.95      8.28 o 
  13   6  10       15.35       17.57      8.34 o 
 -13   7  10        6.31        0.03     10.01 o 
 -12   7  10       98.08       33.03     21.86 o 
 -11   7  10       86.57       22.96     15.34 o 
 -10   7  10       10.62       -0.53      6.26 o 
  -9   7  10       23.91        4.79      7.55 o 
  -8   7  10       35.07       26.25      9.52 o 
  -7   7  10      375.30      439.67     12.73 o 
  -6   7  10      662.73      661.26     16.26 o 
  -5   7  10      896.39      860.14     19.88 o 
  -4   7  10       15.30       10.27      5.96 o 
  -3   7  10      104.25      101.84      9.04 o 
  -2   7  10      110.50      105.15      8.93 o 
  -1   7  10       56.24       77.11      8.11 o 
   0   7  10      249.76      247.59     11.69 o 
   1   7  10       52.29       56.29      8.00 o 
   2   7  10      113.75      111.58     12.57 o 
   3   7  10      108.99      124.71     13.36 o 
   4   7  10       16.74       14.66      7.16 o 
   5   7  10      903.60      874.50     29.05 o 
   6   7  10      653.33      657.52     24.16 o 
   7   7  10      379.45      493.44     21.52 o 
   8   7  10       33.14       49.45      9.49 o 
   9   7  10       22.19       24.09      8.75 o 
  10   7  10       11.00        8.91      5.64 o 
  11   7  10       86.85       56.69     22.63 o 
  12   7  10       96.66       92.10     27.37 o 
  13   7  10        6.11        9.73     10.33 o 
 -12   8  10        6.15        6.97     11.89 o 
 -11   8  10        7.24       -0.42      4.30 o 
 -10   8  10      135.17       -4.70     11.14 o 
  -9   8  10        9.53        0.14      4.81 o 
  -8   8  10       17.74        6.75      6.00 o 
  -7   8  10       21.48       18.69      4.46 o 
  -6   8  10       70.62       73.04      6.22 o 
  -5   8  10        4.20        6.11      3.69 o 
  -4   8  10      337.26      390.95     13.53 o 
  -3   8  10       71.87       91.42      9.10 o 
  -2   8  10      158.08      161.06     10.80 o 
  -1   8  10      140.13      162.89      9.91 o 
   0   8  10      166.48      188.66     12.35 o 
   1   8  10      137.67      139.25     13.05 o 
   2   8  10      161.63      174.67     12.74 o 
   3   8  10       77.25       88.83     12.59 o 
   4   8  10      334.45      405.77     20.45 o 
   5   8  10        2.94       -0.38      5.89 o 
   6   8  10       71.84       78.98     10.52 o 
   7   8  10       22.91       15.05      9.23 o 
   8   8  10       18.40       23.93      7.05 o 
   9   8  10       10.03        2.86      7.58 o 
  10   8  10      133.04       -0.57     11.76 o 
  11   8  10        7.37        2.23      4.89 o 
  12   8  10        6.02       12.17     11.20 o 
 -12   9  10       15.02        8.38     11.62 o 
 -11   9  10       11.86       -0.93     14.44 o 
 -10   9  10       69.38       -3.24      9.03 o 
  -9   9  10       15.25        8.88      7.41 o 
  -8   9  10       66.87       69.69     19.53 o 
  -7   9  10        2.10        1.71      3.63 o 
  -6   9  10       87.14       88.62      6.46 o 
  -5   9  10      727.48      769.34     21.30 o 
  -4   9  10      543.53      555.22     16.43 o 
  -3   9  10      194.28      208.58     10.42 o 
  -2   9  10      280.21      300.00     14.67 o 
  -1   9  10      190.16      186.53     11.64 o 
   0   9  10      693.10      789.45     23.19 o 
   1   9  10      192.11      184.17     14.93 o 
   2   9  10      275.80      319.43     16.91 o 
   3   9  10      197.88      217.39     15.91 o 
   4   9  10      544.41      575.89     27.69 o 
   5   9  10      739.97      824.54     25.54 o 
   6   9  10       84.55      113.92     15.34 o 
   7   9  10        2.03        2.34      6.37 o 
   8   9  10       65.01       87.24     10.53 o 
   9   9  10       14.27       22.30      7.81 o 
  10   9  10       70.35        0.76      8.95 o 
  11   9  10       11.16       11.44     11.32 o 
  12   9  10       14.65        9.76     10.14 o 
 -11  10  10       62.84        0.48      9.82 o 
 -10  10  10       22.11        1.43     14.78 o 
  -9  10  10       12.53        4.42      6.49 o 
  -8  10  10       34.07       21.21     10.20 o 
  -7  10  10       18.84       10.72      6.02 o 
  -6  10  10       59.78       64.10     19.70 o 
  -5  10  10       40.33       41.93      5.85 o 
  -4  10  10      534.94      586.16     17.08 o 
  -3  10  10       86.58       82.49      7.91 o 
  -2  10  10     1028.76     1117.20     30.17 o 
  -1  10  10      218.12      250.94     15.13 o 
   0  10  10        1.94       -1.23      4.86 o 
   1  10  10      222.07      226.36     14.10 o 
   2  10  10     1029.59     1136.53     28.98 o 
   3  10  10       88.88       99.07     12.38 o 
   4  10  10      537.26      634.87     23.05 o 
   5  10  10       40.52       37.71      9.76 o 
   6  10  10       61.10       48.30     24.51 o 
   7  10  10       19.70       21.60      8.42 o 
   8  10  10       32.85       31.41      8.99 o 
   9  10  10       11.73       24.19     13.28 o 
  10  10  10       21.91       32.57     20.86 o 
  11  10  10       63.28        1.64     13.34 o 
 -11  11  10       15.28        2.07     13.59 o 
 -10  11  10       32.17       -3.99     14.03 o 
  -9  11  10       37.76        1.85     15.62 o 
  -8  11  10       21.98        1.87      6.00 o 
  -7  11  10       32.82       31.80     13.27 o 
  -6  11  10       14.91       16.56      5.47 o 
  -5  11  10       18.09       21.58      6.93 o 
  -4  11  10       22.81       27.54      7.22 o 
  -3  11  10      119.35      145.69     12.63 o 
  -2  11  10        0.30       -1.40      4.93 o 
  -1  11  10       10.90       15.75      7.51 o 
   0  11  10       36.15       50.71      8.90 o 
   1  11  10       12.13       12.31      7.47 o 
   2  11  10        0.31        4.29      4.90 o 
   3  11  10      119.17      134.63     12.41 o 
   4  11  10       24.82       34.52      8.85 o 
   5  11  10       17.58       29.98      9.60 o 
   6  11  10       13.72       12.30      9.24 o 
   7  11  10       32.21       49.20     15.24 o 
   8  11  10       21.44       34.78     11.07 o 
   9  11  10       38.71       41.26     11.65 o 
  10  11  10       32.98       16.01     12.76 o 
  11  11  10       16.10       14.34     16.61 o 
 -10  12  10       16.99       -1.97     11.78 o 
  -9  12  10       25.94        0.82     16.19 o 
  -8  12  10       30.06        3.23      7.58 o 
  -7  12  10       57.77        0.55      5.66 o 
  -6  12  10        9.68        2.55      6.45 o 
  -5  12  10        4.61        4.30      6.70 o 
  -4  12  10       50.62       30.99     12.16 o 
  -3  12  10      370.69      404.69     18.88 o 
  -2  12  10       21.57       32.05      7.50 o 
  -1  12  10        1.16        7.02      5.57 o 
   0  12  10       68.30       81.25     10.53 o 
   1  12  10        1.52        2.78      6.03 o 
   2  12  10       22.65       32.92      9.91 o 
   3  12  10      371.90      435.44     18.38 o 
   4  12  10       51.32       63.18      8.90 o 
   5  12  10        3.80       11.21      7.16 o 
   6  12  10        9.23        1.60      4.82 o 
   7  12  10       59.69       -0.34      6.54 o 
   8  12  10       30.38       23.40     26.20 o 
   9  12  10       25.10       47.40     16.88 o 
  10  12  10       17.37       14.09     16.06 o 
  -9  13  10       14.55        3.58      8.49 o 
  -8  13  10       56.08        1.02      7.68 o 
  -7  13  10       16.41        8.27      8.12 o 
  -6  13  10       14.16        2.20      5.30 o 
  -5  13  10       14.81        3.19      8.23 o 
  -4  13  10        3.55       -2.85      5.82 o 
  -3  13  10       54.81       54.83     10.38 o 
  -2  13  10       94.81       99.58     13.85 o 
  -1  13  10      102.20       84.77      9.98 o 
   0  13  10      610.12      710.19     20.87 o 
   1  13  10      105.30       96.71      9.68 o 
   2  13  10       91.30       98.00     15.54 o 
   3  13  10       56.97       47.60     12.96 o 
   4  13  10        3.38        9.55      6.53 o 
   5  13  10       14.51        8.49      6.86 o 
   6  13  10       13.93        1.42      7.94 o 
   7  13  10       15.54        1.49      8.50 o 
   8  13  10       54.92       41.81     32.03 o 
   9  13  10       14.37       -5.53     10.68 o 
  -8  14  10        5.61       -3.24      8.11 o 
  -7  14  10       18.69       15.03     12.80 o 
  -6  14  10        1.04        1.09      3.63 o 
  -5  14  10       24.42       13.31      8.65 o 
  -4  14  10        5.03        6.07      5.51 o 
  -3  14  10        1.49        9.82      6.50 o 
  -2  14  10       35.83       34.93     11.80 o 
  -1  14  10        8.70        5.26      5.55 o 
   0  14  10       88.90       99.94     10.76 o 
   1  14  10        7.92       13.08      5.81 o 
   2  14  10       38.00       46.97      8.01 o 
   3  14  10        1.62        3.25      5.10 o 
   4  14  10        4.05        2.37      3.21 o 
   5  14  10       24.15       15.85     20.00 o 
   6  14  10        0.69       -0.87      4.31 o 
   7  14  10       19.32        4.22     11.63 o 
   8  14  10        5.95       20.62     32.51 o 
  -7  15  10       20.54       30.01     17.71 o 
  -6  15  10       25.14       21.64     13.26 o 
  -5  15  10        5.21        8.45      8.08 o 
  -4  15  10       30.07       26.87     11.67 o 
  -3  15  10       29.02       22.76      9.07 o 
  -2  15  10      154.89      210.16     30.89 o 
  -1  15  10       54.19       64.48     12.03 o 
   0  15  10       55.94       58.10      9.92 o 
   1  15  10       53.14       69.40      9.12 o 
   2  15  10      153.55      196.87     32.31 o 
   3  15  10       28.12       16.42      6.50 o 
   4  15  10       29.88       27.13     25.39 o 
   5  15  10        5.13       -2.87      8.78 o 
   6  15  10       25.22       12.29     16.58 o 
   7  15  10       21.33       15.50     17.42 o 
  -5  16  10        2.23        5.65      7.12 o 
  -4  16  10        1.59       10.67      8.19 o 
  -3  16  10        8.24        4.76      6.37 o 
  -2  16  10       60.67       56.28     19.89 o 
  -1  16  10        2.28        1.24      5.37 o 
   0  16  10       71.91       76.42     11.47 o 
   1  16  10        1.96        3.17      5.56 o 
   2  16  10       59.94       18.38     19.64 o 
   3  16  10        7.95        3.89      9.31 o 
   4  16  10        1.69       -5.13      8.95 o 
   5  16  10        1.86        7.81     11.01 o 
  -2  17  10       65.52       35.21     15.59 o 
  -1  17  10        2.84        0.41      5.97 o 
   0  17  10      100.94       89.76     24.62 o 
   1  17  10        3.16       14.33     11.68 o 
   2  17  10       67.62       89.98     66.18 o 
   1   0  11      268.00      302.75     16.71 o 
   2   0  11      223.42      250.33     15.86 o 
   3   0  11     1432.54     1542.34     39.21 o 
   4   0  11       17.10       21.48      8.87 o 
   5   0  11      886.93      871.01     25.99 o 
   6   0  11        7.91        6.37      5.96 o 
   7   0  11      146.32      107.71     15.40 o 
   8   0  11      510.04      548.50     25.07 o 
   9   0  11       22.17       18.03      9.36 o 
  10   0  11      266.49      295.45     21.67 o 
  11   0  11        9.47        7.98      6.62 o 
  12   0  11      176.61      251.99     30.33 o 
  13   0  11       41.29       34.11     14.61 o 
 -13   1  11       69.16       17.10     17.06 o 
 -12   1  11       13.04        4.76     11.86 o 
 -11   1  11       62.40       39.61     14.53 o 
 -10   1  11        0.31       -1.65      5.04 o 
  -9   1  11      375.08      405.31     21.56 o 
  -8   1  11      216.52      268.40     17.81 o 
  -7   1  11       32.35       34.16      9.50 o 
  -6   1  11      186.28      201.10     15.26 o 
  -5   1  11       58.87       52.90     12.20 o 
  -4   1  11       96.12       99.57     12.10 o 
  -3   1  11       20.33       27.88      8.00 o 
  -2   1  11       83.43       86.50     10.31 o 
  -1   1  11      927.68      926.88     25.11 o 
   0   1  11      381.85      366.56     16.57 o 
   1   1  11      905.44      892.81     25.02 o 
   2   1  11       80.92       86.30     10.58 o 
   3   1  11       22.32       22.20      8.05 o 
   4   1  11       92.69      102.70     11.69 o 
   5   1  11       56.60       57.16     10.06 o 
   6   1  11      190.66      224.81     14.26 o 
   7   1  11       34.65       44.99     11.46 o 
   8   1  11      220.24      267.88     17.89 o 
   9   1  11      374.47      408.31     25.48 o 
  10   1  11        0.17        3.46      8.77 o 
  11   1  11       62.51       37.50     11.22 o 
  12   1  11       13.43       25.88      9.90 o 
  13   1  11       68.37       72.13     23.43 o 
 -13   2  11        6.09        1.53      5.38 o 
 -12   2  11       10.08       17.67     10.21 o 
 -11   2  11       35.98       16.70      7.23 o 
 -10   2  11       75.99       40.17     28.52 o 
  -9   2  11        5.86       -0.98      5.66 o 
  -8   2  11       33.54       32.38      9.89 o 
  -7   2  11      136.15      153.86     13.69 o 
  -6   2  11      939.41     1003.30     33.47 o 
  -5   2  11      413.61      444.91     19.19 o 
  -4   2  11      198.14      179.31     13.69 o 
  -3   2  11       62.26       69.01     11.11 o 
  -2   2  11      464.21      477.36     18.51 o 
  -1   2  11      371.20      417.22     17.25 o 
   0   2  11      355.51      346.89     16.84 o 
   1   2  11      377.86      411.47     20.18 o 
   2   2  11      470.28      477.23     18.97 o 
   3   2  11       62.19       82.70      9.67 o 
   4   2  11      196.86      196.71     13.45 o 
   5   2  11      419.81      455.11     19.24 o 
   6   2  11      939.51     1027.54     30.63 o 
   7   2  11      132.97      154.17     14.59 o 
   8   2  11       33.60       30.65     10.71 o 
   9   2  11        5.99        5.11      6.33 o 
  10   2  11       78.11      102.95     14.70 o 
  11   2  11       36.19       40.03      9.91 o 
  12   2  11       10.32       19.84      8.42 o 
  13   2  11        5.58        2.89      6.54 o 
 -13   3  11       25.18        0.61     15.37 o 
 -12   3  11        2.54        7.67      7.13 o 
 -11   3  11       12.89        3.88      8.23 o 
 -10   3  11      224.16      203.91     52.59 o 
  -9   3  11      116.19       91.40     24.17 o 
  -8   3  11       78.60       90.16     14.24 o 
  -7   3  11       20.32       24.11     10.52 o 
  -6   3  11        3.66       10.58      7.44 o 
  -5   3  11      534.08      598.66     22.84 o 
  -4   3  11      439.83      458.14     18.53 o 
  -3   3  11      696.53      657.68     23.20 o 
  -2   3  11     2091.54     2132.19     44.91 o 
  -1   3  11      168.30      174.97     13.72 o 
   0   3  11      283.39      302.30     15.29 o 
   1   3  11      173.08      168.69     11.35 o 
   2   3  11     2102.84     2185.44     38.75 o 
   3   3  11      695.62      693.88     24.30 o 
   4   3  11      442.00      468.12     17.86 o 
   5   3  11      527.89      582.15     21.20 o 
   6   3  11        4.59        5.31      8.28 o 
   7   3  11       19.27       24.18      9.33 o 
   8   3  11       81.25       94.22     13.27 o 
   9   3  11      112.49      129.99     14.21 o 
  10   3  11      223.98      268.94     24.64 o 
  11   3  11       13.55       15.27      7.88 o 
  12   3  11        2.36       -1.89      6.34 o 
  13   3  11       24.94       35.08     11.45 o 
 -13   4  11        7.10        0.25     11.22 o 
 -12   4  11       61.15       22.37     15.80 o 
 -11   4  11       14.74        1.02      7.62 o 
 -10   4  11       52.64       47.37     10.79 o 
  -9   4  11        8.29       17.06      5.63 o 
  -8   4  11      165.65      199.66     15.76 o 
  -7   4  11       59.05       55.53     10.30 o 
  -6   4  11      707.74      779.69     24.67 o 
  -5   4  11      196.57      200.54     14.00 o 
  -4   4  11      671.80      705.10     24.73 o 
  -3   4  11        3.42        3.81      8.65 o 
  -2   4  11      620.06      613.56     18.75 o 
  -1   4  11      440.41      491.00     15.93 o 
   0   4  11       58.40       69.47      8.72 o 
   1   4  11      437.36      474.84     17.83 o 
   2   4  11      619.93      654.56     19.40 o 
   3   4  11        3.81       11.03      6.63 o 
   4   4  11      679.27      754.40     23.44 o 
   5   4  11      197.72      206.60     17.03 o 
   6   4  11      688.61      761.39     27.94 o 
   7   4  11       60.72       80.91     12.96 o 
   8   4  11      168.97      212.46     16.39 o 
   9   4  11        8.03       18.03     10.95 o 
  10   4  11       52.03       67.81     13.45 o 
  11   4  11       14.17        5.44      6.40 o 
  12   4  11       62.43       58.37     19.52 o 
  13   4  11        7.13       26.66      9.72 o 
 -13   5  11        8.01        0.26      8.73 o 
 -12   5  11       55.06        9.35     10.37 o 
 -11   5  11       23.26        7.80     10.46 o 
 -10   5  11        6.58        0.85      5.73 o 
  -9   5  11       94.94       84.73     29.10 o 
  -8   5  11      321.65      340.63     12.55 o 
  -7   5  11       55.46       62.90      7.00 o 
  -6   5  11       49.26       59.76      7.30 o 
  -5   5  11      167.76      150.80      9.82 o 
  -4   5  11      244.04      237.01     14.09 o 
  -3   5  11       81.63       92.21      8.83 o 
  -2   5  11       10.35       15.23      5.81 o 
  -1   5  11       26.24       26.83      7.00 o 
   0   5  11     1029.63     1093.74     27.02 o 
   1   5  11       22.33       30.95      7.22 o 
   2   5  11        9.47        8.45      6.87 o 
   3   5  11       77.26       87.76     10.74 o 
   4   5  11      239.21      246.49     17.15 o 
   5   5  11      169.72      166.67     16.00 o 
   6   5  11       48.32       68.76     11.41 o 
   7   5  11       52.20       60.14     12.69 o 
   8   5  11      322.10      372.65     21.77 o 
   9   5  11       94.49      107.24     15.03 o 
  10   5  11        7.22        2.47      6.44 o 
  11   5  11       23.98       18.79      8.26 o 
  12   5  11       55.97       51.14     23.74 o 
  13   5  11        7.81       10.36      7.51 o 
 -12   6  11        0.52        0.78      5.21 o 
 -11   6  11       20.39        5.18      7.90 o 
 -10   6  11       16.49       -5.24      6.99 o 
  -9   6  11       43.70       32.67     15.17 o 
  -8   6  11       59.63       51.46     12.14 o 
  -7   6  11       18.14       30.04      6.78 o 
  -6   6  11      392.32      383.84     13.94 o 
  -5   6  11       67.53       62.80      8.77 o 
  -4   6  11       91.37       85.41      9.19 o 
  -3   6  11      413.02      447.71     15.02 o 
  -2   6  11      242.88      257.32     12.31 o 
  -1   6  11      101.77      108.70     10.58 o 
   0   6  11       72.88       81.15     11.28 o 
   1   6  11      103.21       92.42     10.39 o 
   2   6  11      242.42      249.03     15.49 o 
   3   6  11      399.28      436.06     18.53 o 
   4   6  11       89.50       98.90     12.21 o 
   5   6  11       69.74       60.47     13.47 o 
   6   6  11      389.28      405.93     21.67 o 
   7   6  11       17.65       41.63     11.12 o 
   8   6  11       58.01       62.18     12.42 o 
   9   6  11       44.24       65.62     12.83 o 
  10   6  11       16.80       18.16      9.31 o 
  11   6  11       20.16       12.80      8.24 o 
  12   6  11        0.46       -0.10      5.64 o 
 -12   7  11       59.15        1.25     10.19 o 
 -11   7  11       29.41       10.11     10.66 o 
 -10   7  11        8.58       -2.75      7.25 o 
  -9   7  11        8.24       -1.15      4.17 o 
  -8   7  11      223.34      239.89     44.83 o 
  -7   7  11       60.46       46.34     12.05 o 
  -6   7  11      231.23      232.46     10.72 o 
  -5   7  11      479.71      498.54     15.19 o 
  -4   7  11      290.66      281.33     13.13 o 
  -3   7  11     1104.60     1169.16     30.58 o 
  -2   7  11       39.22       59.63      9.33 o 
  -1   7  11      125.03      128.67     10.73 o 
   0   7  11       21.20       17.48      6.24 o 
   1   7  11      124.47      121.80     12.43 o 
   2   7  11       37.37       59.95      9.31 o 
   3   7  11     1097.74     1188.56     33.75 o 
   4   7  11      293.27      287.72     19.07 o 
   5   7  11      484.07      536.82     22.02 o 
   6   7  11      228.96      250.08     18.03 o 
   7   7  11       62.06       53.57     13.96 o 
   8   7  11      225.03      298.45     17.27 o 
   9   7  11        7.65       -0.86      6.14 o 
  10   7  11        8.56       16.95      8.71 o 
  11   7  11       29.07       29.17     12.02 o 
  12   7  11       60.16       60.81     20.97 o 
 -12   8  11       35.32        1.47     19.71 o 
 -11   8  11       16.35        3.99      7.03 o 
 -10   8  11       90.98        4.24     18.13 o 
  -9   8  11       16.95        0.45     10.07 o 
  -8   8  11      136.46      138.80     34.24 o 
  -7   8  11       38.51       15.83      9.20 o 
  -6   8  11      139.47      119.82     14.45 o 
  -5   8  11       48.18       49.01      6.92 o 
  -4   8  11      172.33      188.52     12.66 o 
  -3   8  11      196.80      220.75     12.59 o 
  -2   8  11      162.18      158.58     10.63 o 
  -1   8  11      346.77      371.62     15.23 o 
   0   8  11      257.39      295.11     13.77 o 
   1   8  11      353.69      398.54     17.87 o 
   2   8  11      166.75      164.74     15.54 o 
   3   8  11      192.47      211.18     16.06 o 
   4   8  11      175.45      214.83     17.03 o 
   5   8  11       49.71       54.62     10.91 o 
   6   8  11      134.42      154.72     13.57 o 
   7   8  11       38.23       26.56      9.78 o 
   8   8  11      139.01      187.43     15.22 o 
   9   8  11       17.76        9.91      7.19 o 
  10   8  11       91.24       69.08     29.91 o 
  11   8  11       16.52       10.38      7.78 o 
  12   8  11       35.84       36.90     24.44 o 
 -11   9  11       32.68       -2.38     18.17 o 
 -10   9  11        6.41       -0.19      7.22 o 
  -9   9  11       85.60       81.55     41.23 o 
  -8   9  11       18.46        3.62      8.10 o 
  -7   9  11      238.07      246.77     29.88 o 
  -6   9  11       85.80       49.00     19.32 o 
  -5   9  11      862.59      904.88     22.78 o 
  -4   9  11       13.37       18.93      5.96 o 
  -3   9  11      542.06      562.69     17.03 o 
  -2   9  11       80.86       61.88      8.13 o 
  -1   9  11      121.19      145.30     10.42 o 
   0   9  11      298.17      299.68     17.06 o 
   1   9  11      118.98      136.35     12.71 o 
   2   9  11       82.71       62.37     10.49 o 
   3   9  11      533.03      561.18     21.87 o 
   4   9  11       14.35       19.28     10.43 o 
   5   9  11      867.24      992.32     29.10 o 
   6   9  11       84.04       49.01     28.28 o 
   7   9  11      233.41      287.22     16.35 o 
   8   9  11       18.35       26.10     16.81 o 
   9   9  11       84.29      122.35     25.82 o 
  10   9  11        6.02        2.39      5.15 o 
  11   9  11       33.14       21.41     15.26 o 
 -11  10  11       11.52       -1.94     13.82 o 
 -10  10  11       48.71        0.19     18.50 o 
  -9  10  11       29.66        0.42      7.13 o 
  -8  10  11       39.35       16.16      8.51 o 
  -7  10  11       42.54       19.62     11.53 o 
  -6  10  11       11.63        3.71      4.71 o 
  -5  10  11       19.89       12.89      6.57 o 
  -4  10  11        8.91        5.89      4.45 o 
  -3  10  11       17.43       18.69      6.48 o 
  -2  10  11      113.81      117.61     12.07 o 
  -1  10  11      122.11      143.91     12.26 o 
   0  10  11       51.20       39.11      8.93 o 
   1  10  11      119.75      129.51     13.29 o 
   2  10  11      110.30      102.99     12.20 o 
   3  10  11       15.90       20.39      8.10 o 
   4  10  11        8.30        5.62      8.36 o 
   5  10  11       18.64       25.32      7.84 o 
   6  10  11       10.99       12.58      6.52 o 
   7  10  11       43.72       26.86     20.19 o 
   8  10  11       39.81       43.74     12.22 o 
   9  10  11       29.98       33.79     16.84 o 
  10  10  11       48.60       53.88     31.20 o 
  11  10  11       11.64        6.15     11.57 o 
 -10  11  11        9.19       -1.01     14.82 o 
  -9  11  11        0.94       -3.46     11.41 o 
  -8  11  11       43.33       -0.29     12.12 o 
  -7  11  11       62.22       16.19     10.69 o 
  -6  11  11       34.49       23.74      8.52 o 
  -5  11  11       30.57       16.47      8.85 o 
  -4  11  11       75.29       46.00     21.18 o 
  -3  11  11       41.79       37.58      8.76 o 
  -2  11  11      117.28      122.91     12.03 o 
  -1  11  11       56.17       53.16     11.82 o 
   0  11  11       30.65       45.61     10.70 o 
   1  11  11       56.18       61.92     10.94 o 
   2  11  11      116.91      113.99     13.49 o 
   3  11  11       40.53       42.48     11.87 o 
   4  11  11       73.86       83.10     13.96 o 
   5  11  11       29.51       45.05      8.59 o 
   6  11  11       33.22       21.97     14.31 o 
   7  11  11       61.89       31.61     19.88 o 
   8  11  11       44.33       41.39     16.29 o 
   9  11  11        1.05        9.42     10.85 o 
  10  11  11        9.73       15.10     14.24 o 
  -9  12  11        3.83       -0.65     13.58 o 
  -8  12  11        1.58        1.05      9.70 o 
  -7  12  11       27.53        0.29      7.26 o 
  -6  12  11      119.30       -1.01     10.29 o 
  -5  12  11       40.70       34.82     13.26 o 
  -4  12  11      101.11       86.10     26.39 o 
  -3  12  11      132.53      147.56     22.17 o 
  -2  12  11       83.74      116.15     13.49 o 
  -1  12  11       58.92       66.52     12.84 o 
   0  12  11       95.18      113.09     17.28 o 
   1  12  11       60.04       62.32     11.42 o 
   2  12  11       82.64      130.47     14.00 o 
   3  12  11      133.15      145.71     16.11 o 
   4  12  11       98.30      102.26     13.84 o 
   5  12  11       40.85       41.49     12.10 o 
   6  12  11      119.65       -0.82      6.78 o 
   7  12  11       27.55       14.74     15.86 o 
   8  12  11        1.39       17.06     14.08 o 
   9  12  11        3.53       16.82     12.61 o 
  -8  13  11       10.94        1.63      7.53 o 
  -7  13  11        2.35       -4.85      6.72 o 
  -6  13  11       27.68       21.63     15.79 o 
  -5  13  11       77.73       83.74     34.36 o 
  -4  13  11       23.43       13.10      9.06 o 
  -3  13  11       43.26       36.12      9.26 o 
  -2  13  11       10.40        9.39      7.21 o 
  -1  13  11       54.74       63.84     11.53 o 
   0  13  11       31.77       17.32      9.17 o 
   1  13  11       53.07       72.29     11.21 o 
   2  13  11       10.84        9.97      7.39 o 
   3  13  11       41.17       52.69      9.87 o 
   4  13  11       23.51       16.78      9.21 o 
   5  13  11       77.71       22.65     21.71 o 
   6  13  11       27.50       13.20     13.67 o 
   7  13  11        2.25       -0.78      8.20 o 
   8  13  11       11.19      -27.42     32.65 o 
  -7  14  11        8.27        4.86      8.78 o 
  -6  14  11       41.50       22.39     15.65 o 
  -5  14  11       50.97       52.45     23.76 o 
  -4  14  11       39.84       29.20     13.71 o 
  -3  14  11       82.98       87.91     24.06 o 
  -2  14  11      100.65       99.45     18.28 o 
  -1  14  11       10.66       12.84      6.65 o 
   0  14  11       21.12       35.86     10.05 o 
   1  14  11       10.34        0.80      5.78 o 
   2  14  11      102.28      129.48     10.92 o 
   3  14  11       85.37      101.19     15.28 o 
   4  14  11       38.55       18.00      6.26 o 
   5  14  11       50.55       11.47     14.82 o 
   6  14  11       41.80       25.03     24.54 o 
   7  14  11        7.98        3.16      8.53 o 
  -6  15  11       34.61       27.08     17.41 o 
  -5  15  11       31.66       25.08     13.54 o 
  -4  15  11        4.77        4.78     10.75 o 
  -3  15  11       29.53       29.40      9.96 o 
  -2  15  11       38.32       28.17     10.57 o 
  -1  15  11        2.99        2.94      8.29 o 
   0  15  11      102.18      115.20     14.08 o 
   1  15  11        3.21        7.34      6.01 o 
   2  15  11       39.23       26.80      9.58 o 
   3  15  11       29.94       11.66     10.71 o 
   4  15  11        5.17       17.10     17.04 o 
   5  15  11       32.04       23.76     25.32 o 
   6  15  11       34.18       -7.57     11.54 o 
  -4  16  11        0.25        0.84      8.63 o 
  -3  16  11       19.81       26.13      9.78 o 
  -2  16  11        4.23       -3.60      6.86 o 
  -1  16  11       40.92       32.56     10.82 o 
   0  16  11       31.01       30.82     10.42 o 
   1  16  11       40.57       33.20     10.07 o 
   2  16  11        3.91       -0.74      7.89 o 
   3  16  11       20.62        3.96     12.55 o 
   4  16  11        0.37        1.07      7.72 o 
   0   0  12      759.68      797.06     42.21 o 
   1   0  12        4.75       11.66      8.18 o 
   2   0  12      966.32      945.45     29.94 o 
   3   0  12       43.14       38.41     10.87 o 
   4   0  12     1988.93     2031.98     47.21 o 
   5   0  12      264.13      275.54     23.85 o 
   6   0  12      161.70      237.19     15.97 o 
   7   0  12      163.77      129.53     14.86 o 
   8   0  12       78.84       92.96     13.88 o 
   9   0  12      201.47      235.65     20.60 o 
  10   0  12       55.76       46.05     15.38 o 
  11   0  12       38.74       34.84     14.13 o 
  12   0  12        3.14        2.62      5.47 o 
  13   0  12       36.36       49.17     23.42 o 
 -13   1  12       50.87       28.80     18.55 o 
 -12   1  12       10.51        0.12      8.43 o 
 -11   1  12       41.15       19.92     12.03 o 
 -10   1  12       75.05       44.73     25.35 o 
  -9   1  12       32.04       30.82     11.89 o 
  -8   1  12       62.02       72.19     14.71 o 
  -7   1  12      271.42      305.35     17.71 o 
  -6   1  12      108.01      117.92     15.48 o 
  -5   1  12        9.35        3.76      6.30 o 
  -4   1  12      108.53      111.86     13.17 o 
  -3   1  12       55.91       44.77     12.34 o 
  -2   1  12        3.75        9.85      6.55 o 
  -1   1  12     1099.56     1086.11     29.44 o 
   0   1  12      179.63      157.16     13.49 o 
   1   1  12     1097.71     1027.06     29.16 o 
   2   1  12        3.02        3.83      6.70 o 
   3   1  12       56.66       55.34     11.28 o 
   4   1  12      111.09      101.97     14.31 o 
   5   1  12        8.40        1.68      5.54 o 
   6   1  12      103.08      108.90     14.03 o 
   7   1  12      273.04      323.38     19.61 o 
   8   1  12       63.35       63.13     13.72 o 
   9   1  12       32.06       35.05     12.04 o 
  10   1  12       75.03       96.76     14.06 o 
  11   1  12       41.39       42.89      9.92 o 
  12   1  12        9.89       12.27      7.84 o 
  13   1  12       51.66       62.74     13.20 o 
 -13   2  12       13.72        7.18      7.87 o 
 -12   2  12       82.35       16.54     14.12 o 
 -11   2  12        2.67        1.68      7.49 o 
 -10   2  12       19.80        2.45      9.70 o 
  -9   2  12       81.90       34.32     22.41 o 
  -8   2  12      144.88      107.99     26.39 o 
  -7   2  12      138.31      101.05     14.70 o 
  -6   2  12       60.91       51.75     10.76 o 
  -5   2  12      883.33      947.90     29.21 o 
  -4   2  12     1276.68     1431.18     35.82 o 
  -3   2  12     1065.68     1105.25     32.40 o 
  -2   2  12      101.32      117.32     13.81 o 
  -1   2  12      213.63      230.80     17.87 o 
   0   2  12      162.08      156.72     14.91 o 
   1   2  12      198.24      210.86     16.58 o 
   2   2  12      100.34      126.80     12.97 o 
   3   2  12     1051.92     1119.55     28.02 o 
   4   2  12     1274.93     1447.27     35.08 o 
   5   2  12      885.45      964.28     30.71 o 
   6   2  12       61.29       54.31     10.92 o 
   7   2  12      139.18      123.62     15.44 o 
   8   2  12      144.35      142.14     16.14 o 
   9   2  12       77.59       90.28     13.25 o 
  10   2  12       19.57       17.21     11.05 o 
  11   2  12        3.13        4.58      6.10 o 
  12   2  12       82.03       83.50     27.13 o 
  13   2  12       13.68       -0.34      9.22 o 
 -12   3  12       69.13       -2.39      8.10 o 
 -11   3  12       15.17        6.75     10.37 o 
 -10   3  12        9.93        5.58      9.68 o 
  -9   3  12      105.94       77.03     33.95 o 
  -8   3  12       87.96       64.55     16.29 o 
  -7   3  12        4.37        3.00      5.58 o 
  -6   3  12       82.14       65.16     11.42 o 
  -5   3  12      817.36      856.61     27.21 o 
  -4   3  12      503.33      586.47     22.41 o 
  -3   3  12      400.41      421.03     20.37 o 
  -2   3  12      391.96      431.31     19.13 o 
  -1   3  12       44.32       41.11      9.25 o 
   0   3  12      616.14      632.75     24.63 o 
   1   3  12       44.75       35.35      9.67 o 
   2   3  12      393.60      430.17     19.68 o 
   3   3  12      389.93      413.24     20.29 o 
   4   3  12      504.11      608.43     21.42 o 
   5   3  12      833.20      903.71     27.49 o 
   6   3  12       82.91       73.88     13.34 o 
   7   3  12        4.75        0.82      7.44 o 
   8   3  12       89.73       99.80     13.82 o 
   9   3  12      106.44      121.20     16.10 o 
  10   3  12        9.94       17.62      9.36 o 
  11   3  12       15.39       14.26      7.97 o 
  12   3  12       67.84        0.58      8.40 o 
 -12   4  12       26.47        1.52     10.44 o 
 -11   4  12       19.03        5.38      8.56 o 
 -10   4  12       43.13       26.44     15.23 o 
  -9   4  12       78.62       85.22     20.35 o 
  -8   4  12       69.48       56.00     24.60 o 
  -7   4  12       59.00       78.03     11.74 o 
  -6   4  12       76.14       91.10     14.67 o 
  -5   4  12      269.28      250.83     16.19 o 
  -4   4  12      279.97      305.29     18.30 o 
  -3   4  12       20.64        9.19      7.11 o 
  -2   4  12     1185.52     1114.31     46.79 o 
  -1   4  12     1242.27     1241.78     28.04 o 
   0   4  12      381.60      451.45     17.31 o 
   1   4  12     1241.81     1269.23     30.77 o 
   2   4  12     1195.12     1212.62     28.56 o 
   3   4  12       20.77       15.30      7.25 o 
   4   4  12      284.08      315.01     17.67 o 
   5   4  12      268.57      255.96     18.20 o 
   6   4  12       73.61      101.61     15.01 o 
   7   4  12       59.21       68.93     14.38 o 
   8   4  12       71.18       70.95     14.20 o 
   9   4  12       77.97       92.20     14.38 o 
  10   4  12       44.81       22.96     10.98 o 
  11   4  12       19.32       11.39      8.52 o 
  12   4  12       27.01       27.76     11.87 o 
 -12   5  12        5.38        4.46      7.19 o 
 -11   5  12       22.06        1.12      8.81 o 
 -10   5  12       28.05       16.48      9.39 o 
  -9   5  12       44.09       30.25     12.49 o 
  -8   5  12      197.85      220.50     51.13 o 
  -7   5  12       24.98       25.68      6.63 o 
  -6   5  12     1065.43     1133.03     25.73 o 
  -5   5  12       91.41       79.02     10.48 o 
  -4   5  12       83.13       77.26     11.01 o 
  -3   5  12       98.87      122.79     11.08 o 
  -2   5  12      285.33      278.19     14.54 o 
  -1   5  12      318.99      351.30     17.07 o 
   0   5  12      646.92      696.33     22.23 o 
   1   5  12      323.86      355.25     18.47 o 
   2   5  12      281.45      267.31     15.87 o 
   3   5  12      101.38      125.77     12.85 o 
   4   5  12       87.78       93.91     11.21 o 
   5   5  12       85.27       80.89     13.63 o 
   6   5  12     1065.55     1204.99     36.67 o 
   7   5  12       23.30       30.52     11.06 o 
   8   5  12      200.43      253.98     18.42 o 
   9   5  12       43.96       28.31     12.18 o 
  10   5  12       28.16       24.03     13.43 o 
  11   5  12       22.65       20.43      8.58 o 
  12   5  12        5.66       -1.83      8.44 o 
 -12   6  12       24.07       -1.40     11.79 o 
 -11   6  12       10.86       -2.45      6.48 o 
 -10   6  12       34.34       -2.11      6.03 o 
  -9   6  12      308.78      385.38     26.65 o 
  -8   6  12       21.99       15.11      4.99 o 
  -7   6  12       68.09       45.18     16.05 o 
  -6   6  12      325.59      338.42     16.57 o 
  -5   6  12       21.35       30.84      6.84 o 
  -4   6  12      168.74      177.18     11.45 o 
  -3   6  12      483.98      513.06     19.72 o 
  -2   6  12      216.63      203.10     12.39 o 
  -1   6  12      113.94      160.80     11.56 o 
   0   6  12       91.98      134.84     11.30 o 
   1   6  12      105.28      139.64     15.00 o 
   2   6  12      218.45      200.91     13.76 o 
   3   6  12      475.55      538.52     21.69 o 
   4   6  12      168.00      194.70     16.88 o 
   5   6  12       20.89       22.51     12.39 o 
   6   6  12      325.66      356.91     20.27 o 
   7   6  12       70.65       70.55     12.63 o 
   8   6  12       22.44       26.04     10.83 o 
   9   6  12      308.11      392.39     24.23 o 
  10   6  12       34.53       -4.45     14.96 o 
  11   6  12       10.08        5.36      7.35 o 
  12   6  12       24.05       24.25     12.82 o 
 -11   7  12        3.94       -0.20      6.00 o 
 -10   7  12       25.82       -0.76      8.83 o 
  -9   7  12       22.34        1.73      8.80 o 
  -8   7  12        7.81        6.65      3.55 o 
  -7   7  12       91.56       79.42     18.74 o 
  -6   7  12       49.34       43.21     11.96 o 
  -5   7  12      314.28      332.97     13.92 o 
  -4   7  12       65.49       90.13     10.64 o 
  -3   7  12       40.43       50.82      8.74 o 
  -2   7  12      293.13      350.42     15.56 o 
  -1   7  12      541.76      562.52     18.64 o 
   0   7  12       10.56        7.26      5.68 o 
   1   7  12      544.97      562.98     20.29 o 
   2   7  12      290.22      354.87     16.70 o 
   3   7  12       41.17       47.59     12.24 o 
   4   7  12       68.27       87.90     12.88 o 
   5   7  12      308.95      361.36     21.00 o 
   6   7  12       50.15       67.42     11.68 o 
   7   7  12       88.82       89.74     13.11 o 
   8   7  12        8.08        3.71      7.56 o 
   9   7  12       21.82       21.30      9.93 o 
  10   7  12       25.95       15.34      9.79 o 
  11   7  12        3.82        2.87      6.45 o 
 -11   8  12        0.37        0.68      6.98 o 
 -10   8  12       30.32        1.70     11.50 o 
  -9   8  12       69.47       -4.56     10.58 o 
  -8   8  12       56.12       16.14     11.83 o 
  -7   8  12       11.25        3.11      4.83 o 
  -6   8  12      101.75       99.80     26.57 o 
  -5   8  12      431.85      483.03     18.04 o 
  -4   8  12      372.31      360.91     14.86 o 
  -3   8  12       64.11       65.56     11.58 o 
  -2   8  12      568.05      647.66     22.24 o 
  -1   8  12      124.38      147.01     13.74 o 
   0   8  12        0.24        3.59      7.34 o 
   1   8  12      124.50      128.16     12.97 o 
   2   8  12      580.94      654.49     24.61 o 
   3   8  12       64.73       69.54     12.58 o 
   4   8  12      375.80      413.75     21.70 o 
   5   8  12      431.14      504.84     22.88 o 
   6   8  12      102.33      140.92     16.97 o 
   7   8  12       11.49        9.58      6.97 o 
   8   8  12       57.29       10.27     10.18 o 
   9   8  12       69.50       65.83     21.97 o 
  10   8  12       29.71       17.72      9.06 o 
  11   8  12        0.36       -6.03      7.76 o 
 -10   9  12       25.69       -1.93      7.36 o 
  -9   9  12       17.77        0.39      9.01 o 
  -8   9  12       14.79        2.13      6.60 o 
  -7   9  12       27.53       15.47      6.06 o 
  -6   9  12       23.78       12.11      6.54 o 
  -5   9  12      238.96      291.33     13.45 o 
  -4   9  12       23.26       28.09      7.33 o 
  -3   9  12      247.36      313.31     17.37 o 
  -2   9  12      227.90      258.93     15.40 o 
  -1   9  12       23.02       34.96      8.90 o 
   0   9  12       48.30       53.40     10.32 o 
   1   9  12       22.49       24.99     14.60 o 
   2   9  12      224.62      247.90     18.24 o 
   3   9  12      245.46      324.28     18.66 o 
   4   9  12       22.90       34.47     12.51 o 
   5   9  12      240.74      336.37     19.47 o 
   6   9  12       23.30        9.23      8.90 o 
   7   9  12       29.15       32.05     14.32 o 
   8   9  12       14.40        7.80     11.22 o 
   9   9  12       17.74       28.57     14.22 o 
  10   9  12       25.82       25.93     21.81 o 
 -10  10  12       42.91        3.06     20.13 o 
  -9  10  12       80.74        3.02     18.84 o 
  -8  10  12        6.02       -2.30      4.00 o 
  -7  10  12       23.13        8.22      7.53 o 
  -6  10  12       17.21        4.35      4.38 o 
  -5  10  12        0.70        0.82      5.10 o 
  -4  10  12       37.91       29.86      9.99 o 
  -3  10  12       32.57       29.64      7.97 o 
  -2  10  12       90.08       85.47     10.22 o 
  -1  10  12      113.83      137.89     14.58 o 
   0  10  12      118.85      122.40     13.04 o 
   1  10  12      114.73      137.80     13.88 o 
   2  10  12       88.94       74.56     15.40 o 
   3  10  12       30.45       30.90     10.52 o 
   4  10  12       37.99       47.37     14.51 o 
   5  10  12        0.64        3.56      6.07 o 
   6  10  12       17.69       -5.21      6.33 o 
   7  10  12       24.58        7.26      9.20 o 
   8  10  12        5.78        3.80      4.56 o 
   9  10  12       81.60       86.14     18.78 o 
  10  10  12       42.33       25.83     17.15 o 
  -9  11  12       35.92       -1.12     18.45 o 
  -8  11  12       22.11        0.72      9.46 o 
  -7  11  12       55.42        0.12      6.77 o 
  -6  11  12       87.27       37.58     22.08 o 
  -5  11  12       18.24        5.56      6.37 o 
  -4  11  12       47.31       31.87     17.78 o 
  -3  11  12       11.07        8.62      7.60 o 
  -2  11  12       14.21       23.82      8.57 o 
  -1  11  12      103.16       99.57     14.09 o 
   0  11  12       34.35       35.02      9.66 o 
   1  11  12      104.16      119.46     13.37 o 
   2  11  12       15.38       23.34     12.71 o 
   3  11  12       11.88       15.30      8.07 o 
   4  11  12       48.24       55.99     11.85 o 
   5  11  12       17.12       22.41      8.30 o 
   6  11  12       83.90       64.62     35.88 o 
   7  11  12       55.97       43.80     27.58 o 
   8  11  12       22.38       12.98     11.73 o 
   9  11  12       36.47       33.20     14.36 o 
  -8  12  12       14.77       -1.26     13.26 o 
  -7  12  12        3.85        2.37      6.86 o 
  -6  12  12       84.49       83.91     40.13 o 
  -5  12  12        0.80        1.55      5.32 o 
  -4  12  12        0.84        5.00      4.18 o 
  -3  12  12       75.38       24.56     18.93 o 
  -2  12  12       81.41       89.13     16.77 o 
  -1  12  12      186.07      221.14     17.70 o 
   0  12  12        2.92        6.89      7.12 o 
   1  12  12      186.66      217.99     16.77 o 
   2  12  12       77.99       93.22     18.89 o 
   3  12  12       74.74       81.35     11.41 o 
   4  12  12        0.69       -7.52      7.52 o 
   5  12  12        0.79        0.09      5.61 o 
   6  12  12       85.03       19.49     21.70 o 
   7  12  12        3.78        2.06      9.30 o 
   8  12  12       14.40       26.58     20.23 o 
  -7  13  12        3.62       -6.69      6.69 o 
  -6  13  12       68.07       52.72     29.10 o 
  -5  13  12       20.22       13.95     11.22 o 
  -4  13  12       59.10       45.56     16.54 o 
  -3  13  12       12.55       10.02      7.33 o 
  -2  13  12       73.79       68.77     13.59 o 
  -1  13  12       27.16       22.37      9.55 o 
   0  13  12        0.39       -8.06      8.06 o 
   1  13  12       26.02       32.71     10.34 o 
   2  13  12       73.64       77.89     15.27 o 
   3  13  12       11.43       12.87      8.59 o 
   4  13  12       60.22       42.17     12.23 o 
   5  13  12       22.01       11.47     10.90 o 
   6  13  12       69.14       22.94     26.74 o 
   7  13  12        3.24       11.90     15.60 o 
  -6  14  12        5.37        1.97      7.24 o 
  -5  14  12       20.01       27.72     15.73 o 
  -4  14  12       28.32       18.50      9.71 o 
  -3  14  12       62.03       49.08     18.08 o 
  -2  14  12      141.55      168.02     26.93 o 
  -1  14  12       52.91       59.50     10.65 o 
   0  14  12       71.74       67.30     10.65 o 
   1  14  12       54.16       73.95     10.40 o 
   2  14  12      142.27      133.05     30.59 o 
   3  14  12       62.77       55.96     19.37 o 
   4  14  12       28.27       23.35     26.64 o 
   5  14  12       20.32       21.31     22.14 o 
   6  14  12        5.22        9.70     17.32 o 
  -4  15  12       52.68       61.47     16.84 o 
  -3  15  12        2.03        5.30      9.44 o 
  -2  15  12       52.52       21.23     15.26 o 
  -1  15  12       33.05       26.30      8.85 o 
   0  15  12       41.87       52.44     10.86 o 
   1  15  12       33.12       24.03     10.30 o 
   2  15  12       50.78       44.78     10.31 o 
   3  15  12        2.16       20.00     11.05 o 
   4  15  12       54.33       32.05     41.89 o 
  -1  16  12       27.38       27.01     10.71 o 
   0  16  12        8.98       20.60     10.10 o 
   1  16  12       27.98       31.82     10.23 o 
   1   0  13      102.25      107.66     13.13 o 
   2   0  13      641.43      688.69     25.77 o 
   3   0  13        8.73        6.02      8.87 o 
   4   0  13      565.61      561.00     26.06 o 
   5   0  13      192.53      231.28     18.86 o 
   6   0  13      788.86      877.68     30.83 o 
   7   0  13      246.82      306.57     19.25 o 
   8   0  13      135.56      115.05     18.59 o 
   9   0  13       24.87       17.98     11.48 o 
  10   0  13       31.71       22.97     11.64 o 
  11   0  13       46.83       71.39     18.89 o 
  12   0  13       27.12        6.42     11.40 o 
 -12   1  13        0.73        2.47      9.58 o 
 -11   1  13       59.82       39.46     17.25 o 
 -10   1  13       28.36       22.95     11.85 o 
  -9   1  13      101.76      101.61     24.78 o 
  -8   1  13       70.35       63.50     17.06 o 
  -7   1  13       21.40       24.31     10.05 o 
  -6   1  13       90.74       90.40     13.20 o 
  -5   1  13      423.42      519.01     25.06 o 
  -4   1  13      168.18      200.64     16.26 o 
  -3   1  13      621.27      673.84     25.50 o 
  -2   1  13       92.34       97.32     12.81 o 
  -1   1  13      264.36      274.27     20.85 o 
   0   1  13        8.60       -0.97      5.73 o 
   1   1  13      263.01      262.63     20.37 o 
   2   1  13       88.35       98.30     13.19 o 
   3   1  13      626.15      694.20     27.83 o 
   4   1  13      167.49      169.74     17.81 o 
   5   1  13      418.64      500.94     22.52 o 
   6   1  13       88.19       94.16     13.33 o 
   7   1  13       20.11       29.78     11.74 o 
   8   1  13       69.19       76.65     13.96 o 
   9   1  13      102.23      137.11     16.57 o 
  10   1  13       27.05       34.45     13.11 o 
  11   1  13       58.65       49.86     20.69 o 
  12   1  13        0.87       12.45     10.01 o 
 -12   2  13        8.07        2.19      9.45 o 
 -11   2  13       15.35        6.92     12.21 o 
 -10   2  13       53.35       42.47     21.78 o 
  -9   2  13        2.08        9.68      9.74 o 
  -8   2  13      159.51      162.94     32.93 o 
  -7   2  13      171.28      188.84     19.50 o 
  -6   2  13      206.51      179.57     17.96 o 
  -5   2  13      243.26      284.77     18.73 o 
  -4   2  13      280.00      301.71     18.57 o 
  -3   2  13      283.43      307.54     22.03 o 
  -2   2  13      114.13       90.48     12.62 o 
  -1   2  13        4.91        6.03      7.34 o 
   0   2  13       50.89       55.73     11.05 o 
   1   2  13        4.46       10.40      7.49 o 
   2   2  13      116.99       94.03     12.97 o 
   3   2  13      273.47      289.89     17.97 o 
   4   2  13      279.61      304.07     18.50 o 
   5   2  13      248.49      331.78     17.86 o 
   6   2  13      208.45      204.55     17.75 o 
   7   2  13      171.56      214.47     20.03 o 
   8   2  13      159.73      181.48     18.36 o 
   9   2  13        1.95       18.04      9.98 o 
  10   2  13       54.04       36.69     26.77 o 
  11   2  13       15.03       25.65     11.20 o 
  12   2  13        8.36       11.24     11.21 o 
 -12   3  13        9.31        5.76      8.74 o 
 -11   3  13       26.93        9.99     10.15 o 
 -10   3  13        0.10       -0.75     11.01 o 
  -9   3  13        4.61        0.86      7.23 o 
  -8   3  13      605.49      702.68     30.17 o 
  -7   3  13        3.43       -5.38      6.07 o 
  -6   3  13      180.62      193.77     16.53 o 
  -5   3  13      356.37      421.19     20.63 o 
  -4   3  13      208.34      248.07     18.65 o 
  -3   3  13        7.24       -0.25      6.53 o 
  -2   3  13       53.30       53.11     11.04 o 
  -1   3  13      215.45      222.10     16.74 o 
   0   3  13      599.97      677.08     31.26 o 
   1   3  13      218.86      246.45     18.91 o 
   2   3  13       56.89       59.45     10.24 o 
   3   3  13        6.24        9.47      6.65 o 
   4   3  13      210.34      234.01     16.26 o 
   5   3  13      351.66      404.26     21.17 o 
   6   3  13      181.47      214.21     18.03 o 
   7   3  13        3.28        1.93      7.26 o 
   8   3  13      603.77      755.72     33.33 o 
   9   3  13        4.05        6.97      9.68 o 
  10   3  13        0.20       15.06      9.22 o 
  11   3  13       26.12       11.49     13.46 o 
  12   3  13        9.33       -1.85     18.09 o 
 -12   4  13       54.05        0.78      5.14 o 
 -11   4  13       29.46        9.14     11.35 o 
 -10   4  13       19.79        4.84      9.14 o 
  -9   4  13        6.08       -1.47      4.83 o 
  -8   4  13       73.53       44.01     23.84 o 
  -7   4  13      109.43       86.61     26.56 o 
  -6   4  13        1.87        6.05      5.93 o 
  -5   4  13        8.09       12.26     10.33 o 
  -4   4  13      105.23       99.57     13.76 o 
  -3   4  13      283.81      284.33     17.52 o 
  -2   4  13      234.72      238.95     15.04 o 
  -1   4  13     1091.54     1193.15     30.81 o 
   0   4  13      104.73      106.07     11.57 o 
   1   4  13     1099.35     1250.31     32.03 o 
   2   4  13      232.45      250.04     16.19 o 
   3   4  13      287.70      275.54     17.73 o 
   4   4  13      111.71      121.63     14.87 o 
   5   4  13        7.90       12.49      8.74 o 
   6   4  13        2.55       -2.29      6.68 o 
   7   4  13      111.27      126.31     16.42 o 
   8   4  13       75.12       76.99     14.71 o 
   9   4  13        5.64        9.96      8.05 o 
  10   4  13       19.78        5.99     10.03 o 
  11   4  13       29.75       37.18     19.81 o 
  12   4  13       53.24       -2.65      9.52 o 
 -11   5  13       21.37       -1.54     10.03 o 
 -10   5  13       15.55       11.79     11.06 o 
  -9   5  13       19.47       11.95      5.69 o 
  -8   5  13       13.03        4.00      5.73 o 
  -7   5  13        2.82        3.30      5.15 o 
  -6   5  13      164.64      158.42     44.03 o 
  -5   5  13       57.40       63.38     10.34 o 
  -4   5  13      103.48      104.27     11.75 o 
  -3   5  13      690.08      728.69     24.86 o 
  -2   5  13       78.73       99.76     12.40 o 
  -1   5  13      120.11      153.43     12.96 o 
   0   5  13      140.70      103.63     11.42 o 
   1   5  13      125.76      156.76     14.18 o 
   2   5  13       77.23       92.87     12.72 o 
   3   5  13      691.64      761.47     24.45 o 
   4   5  13      107.97      114.87     13.49 o 
   5   5  13       56.87       68.88     14.54 o 
   6   5  13      168.10      179.88     19.41 o 
   7   5  13        2.41        9.14      7.79 o 
   8   5  13       13.60        5.55      8.58 o 
   9   5  13       20.31       13.98     10.39 o 
  10   5  13       15.36       19.55     10.52 o 
  11   5  13       20.83       15.93     10.14 o 
 -11   6  13        1.80       -0.92      5.61 o 
 -10   6  13      122.62       -2.26      8.90 o 
  -9   6  13        7.80       -1.61      9.24 o 
  -8   6  13       63.60       52.71     19.47 o 
  -7   6  13      251.14      288.26     14.54 o 
  -6   6  13       99.32       89.66     25.39 o 
  -5   6  13       85.53       92.93     16.47 o 
  -4   6  13       86.13       93.20     10.96 o 
  -3   6  13      127.16      125.51     12.27 o 
  -2   6  13       73.52       87.22     10.46 o 
  -1   6  13      305.84      317.33     15.66 o 
   0   6  13        0.20        0.32      5.35 o 
   1   6  13      310.07      326.08     24.77 o 
   2   6  13       71.44      100.05     11.49 o 
   3   6  13      121.27      136.33     13.14 o 
   4   6  13       85.13       94.39     14.95 o 
   5   6  13       84.09      108.96     16.19 o 
   6   6  13      101.00      114.63     15.67 o 
   7   6  13      246.84      329.66     21.00 o 
   8   6  13       62.14       45.55     22.58 o 
   9   6  13        7.64        8.52      8.02 o 
  10   6  13      120.88       -2.66     13.94 o 
  11   6  13        1.79       -0.36      5.22 o 
 -11   7  13        4.52        0.39      8.29 o 
 -10   7  13       27.08       -1.10      8.18 o 
  -9   7  13       21.94       -3.01      8.06 o 
  -8   7  13       22.46        6.44      6.27 o 
  -7   7  13       22.86       17.27      7.50 o 
  -6   7  13       29.85       42.28     11.51 o 
  -5   7  13      139.60      149.03     22.97 o 
  -4   7  13      236.54      269.19     14.13 o 
  -3   7  13      117.28      146.62     12.58 o 
  -2   7  13       51.85       64.36     10.15 o 
  -1   7  13      154.84      140.83     12.11 o 
   0   7  13        7.94        9.19      6.91 o 
   1   7  13      155.43      136.53     12.53 o 
   2   7  13       51.89       58.89     13.96 o 
   3   7  13      121.64      139.43     15.53 o 
   4   7  13      234.31      281.34     19.39 o 
   5   7  13      143.23      203.17     18.18 o 
   6   7  13       29.03       39.63     11.62 o 
   7   7  13       22.81       17.21     10.90 o 
   8   7  13       23.02       22.29     13.99 o 
   9   7  13       21.25       14.20      8.78 o 
  10   7  13       25.87        9.44      8.17 o 
  11   7  13        4.89        5.62      9.00 o 
 -10   8  13       11.26        0.51      7.97 o 
  -9   8  13       16.14       -1.50      7.54 o 
  -8   8  13       26.66       10.61      9.80 o 
  -7   8  13        0.05       -1.25      3.93 o 
  -6   8  13       81.49       70.47     20.98 o 
  -5   8  13       65.98       41.89     14.76 o 
  -4   8  13      344.20      372.94     18.22 o 
  -3   8  13       88.38       93.85     11.25 o 
  -2   8  13      274.78      295.46     15.29 o 
  -1   8  13       66.71       82.96     10.50 o 
   0   8  13        9.44       14.76      7.31 o 
   1   8  13       69.76       88.10     11.04 o 
   2   8  13      271.10      306.54     22.92 o 
   3   8  13       89.66       92.18     16.96 o 
   4   8  13      352.00      393.31     22.10 o 
   5   8  13       66.28       68.68     12.65 o 
   6   8  13       81.65       78.47     18.77 o 
   7   8  13        0.09        0.64      5.21 o 
   8   8  13       25.58       13.70     11.14 o 
   9   8  13       16.76        9.12      8.20 o 
  10   8  13       11.09       10.17     10.02 o 
 -10   9  13        8.49       -0.07     14.01 o 
  -9   9  13       34.63        9.16     10.28 o 
  -8   9  13        3.47       -0.56      5.64 o 
  -7   9  13      100.94       49.82     30.98 o 
  -6   9  13       19.48       12.13      7.06 o 
  -5   9  13       93.98       42.46     18.90 o 
  -4   9  13       25.65       18.24      7.00 o 
  -3   9  13       54.27       55.25     11.97 o 
  -2   9  13      136.10      186.33     13.52 o 
  -1   9  13       70.27       60.87     10.73 o 
   0   9  13      203.61      235.13     14.68 o 
   1   9  13       73.81       68.51     12.82 o 
   2   9  13      138.10      188.48     16.82 o 
   3   9  13       54.04       50.96     14.06 o 
   4   9  13       25.53       27.27     10.57 o 
   5   9  13       94.67      112.31     15.50 o 
   6   9  13       20.09       14.45     11.96 o 
   7   9  13      102.33       62.08     33.77 o 
   8   9  13        3.11       -7.77     10.11 o 
   9   9  13       35.59       27.17     11.52 o 
  10   9  13        8.44       11.67     12.51 o 
  -9  10  13       40.50        1.93     13.33 o 
  -8  10  13       14.04       -1.76      5.54 o 
  -7  10  13       11.51        5.10      7.62 o 
  -6  10  13       45.86       17.70      9.16 o 
  -5  10  13       28.23        5.03      7.14 o 
  -4  10  13       30.65       25.67      7.50 o 
  -3  10  13      168.83      157.33     25.33 o 
  -2  10  13       56.83       81.75     10.69 o 
  -1  10  13       26.84       19.88     10.36 o 
   0  10  13      208.97      313.32     19.23 o 
   1  10  13       28.09       23.26      9.63 o 
   2  10  13       56.97       65.35     13.91 o 
   3  10  13      168.48      215.25     17.81 o 
   4  10  13       30.98       32.23     11.39 o 
   5  10  13       30.26       37.65     10.24 o 
   6  10  13       46.09       25.80     16.86 o 
   7  10  13       12.55        4.64      7.55 o 
   8  10  13       14.55       11.41      8.16 o 
   9  10  13       41.31       87.49     18.45 o 
  -8  11  13        4.39        2.13      7.60 o 
  -7  11  13       19.15       -0.89      5.72 o 
  -6  11  13       20.40        3.24      5.70 o 
  -5  11  13       52.56       36.95     19.71 o 
  -4  11  13       59.03       10.40     11.23 o 
  -3  11  13       19.14        9.27      9.08 o 
  -2  11  13       35.60       52.37     14.01 o 
  -1  11  13        3.40        2.94      6.52 o 
   0  11  13        0.30        7.12     11.83 o 
   1  11  13        3.36        1.05      6.31 o 
   2  11  13       35.37       62.57     12.41 o 
   3  11  13       18.30       26.77      9.90 o 
   4  11  13       58.84       75.37     17.46 o 
   5  11  13       50.49       54.53     14.06 o 
   6  11  13       19.82        1.63     12.25 o 
   7  11  13       18.41       17.19     12.14 o 
   8  11  13        4.53        2.91     11.41 o 
  -7  12  13       23.79        1.68     10.38 o 
  -6  12  13        2.10       -5.05      6.80 o 
  -5  12  13       28.80       17.98      8.12 o 
  -4  12  13        5.28       -1.24      7.85 o 
  -3  12  13       24.30        4.52      8.72 o 
  -2  12  13       68.20       48.54     17.47 o 
  -1  12  13        1.66       -4.89      7.80 o 
   0  12  13        0.97       12.67      9.18 o 
   1  12  13        1.51       -3.87      7.39 o 
   2  12  13       65.81       93.00     13.08 o 
   3  12  13       24.89       24.35     10.84 o 
   4  12  13        6.17       -6.85      7.11 o 
   5  12  13       29.16       33.41     11.17 o 
   6  12  13        1.78        0.91      5.80 o 
   7  12  13       23.75       31.24     17.11 o 
  -6  13  13        8.68        0.83      6.75 o 
  -5  13  13        1.12       -2.62      9.33 o 
  -4  13  13        7.95        5.91      8.22 o 
  -3  13  13        9.93        8.11      8.76 o 
  -2  13  13       13.86        8.02     10.47 o 
  -1  13  13      126.47      130.30     17.11 o 
   0  13  13        4.17        5.10      8.07 o 
   1  13  13      127.25      148.54     17.05 o 
   2  13  13       14.05       35.19     11.07 o 
   3  13  13       10.32       28.39     11.74 o 
   4  13  13        8.03        8.34      8.33 o 
   5  13  13        1.07       21.17     12.65 o 
   6  13  13        8.57        1.98      9.43 o 
  -5  14  13       36.62       29.81     16.22 o 
  -4  14  13       13.42       -4.65     11.35 o 
  -3  14  13      176.17      227.33     19.18 o 
  -2  14  13        9.09        1.96      7.60 o 
  -1  14  13       28.56       25.79     10.27 o 
   0  14  13       90.54      114.71     14.43 o 
   1  14  13       29.54       36.59     13.34 o 
   2  14  13        9.47        7.39      7.78 o 
   3  14  13      176.48      257.48     23.33 o 
   4  14  13       13.45       34.36     22.57 o 
   5  14  13       34.86       47.92     25.50 o 
  -2  15  13       22.18       28.27      9.94 o 
  -1  15  13       64.43       60.95     12.24 o 
   0  15  13       46.64       38.04     11.14 o 
   1  15  13       64.35       52.97     11.10 o 
   2  15  13       21.30       11.51      8.74 o 
   0   0  14       42.10       29.68     14.65 o 
   1   0  14      775.40      813.26     29.53 o 
   2   0  14     1315.01     1443.42     45.54 o 
   3   0  14        5.38       -4.85      7.15 o 
   4   0  14      179.82      145.64     17.50 o 
   5   0  14       53.10       49.23     13.32 o 
   6   0  14       88.32       74.35     12.40 o 
   7   0  14       63.57       56.05     13.62 o 
   8   0  14       47.69       62.11     14.31 o 
   9   0  14       27.71        8.43     10.02 o 
  10   0  14      130.13      141.38     43.34 o 
  11   0  14        0.21       -7.38     11.14 o 
 -11   1  14       29.00       30.92     14.21 o 
 -10   1  14       14.74       15.02     11.18 o 
  -9   1  14      108.93       88.27     19.67 o 
  -8   1  14       27.17       19.12     13.22 o 
  -7   1  14       82.43       71.77     14.94 o 
  -6   1  14       61.06       62.69     14.60 o 
  -5   1  14      450.22      518.51     24.68 o 
  -4   1  14       27.02       39.25     10.62 o 
  -3   1  14       70.52       80.95     13.23 o 
  -2   1  14       19.61       24.57      9.97 o 
  -1   1  14      539.08      617.23     30.24 o 
   0   1  14       17.85       25.63      9.91 o 
   1   1  14      546.07      621.95     28.21 o 
   2   1  14       18.04       22.21     10.67 o 
   3   1  14       69.66       84.74     14.56 o 
   4   1  14       26.77       25.10     10.40 o 
   5   1  14      448.05      519.41     23.94 o 
   6   1  14       62.65       75.88     15.46 o 
   7   1  14       80.96       81.39     14.95 o 
   8   1  14       28.53       26.81     11.37 o 
   9   1  14      110.92       59.25     34.86 o 
  10   1  14       15.45       18.09     11.48 o 
  11   1  14       29.09       29.81     15.92 o 
 -11   2  14       40.85       39.99     21.90 o 
 -10   2  14       42.10       43.32     15.39 o 
  -9   2  14        8.88       13.79      8.98 o 
  -8   2  14       32.10       31.44     11.43 o 
  -7   2  14      157.22      140.60     36.19 o 
  -6   2  14      265.53      302.34     56.32 o 
  -5   2  14       76.16       86.67     14.49 o 
  -4   2  14       46.87       58.60     12.47 o 
  -3   2  14      106.07      101.36     14.08 o 
  -2   2  14       22.68       35.01     10.70 o 
  -1   2  14      704.67      783.36     30.54 o 
   0   2  14       42.97       40.24     11.11 o 
   1   2  14      706.45      772.05     28.47 o 
   2   2  14       24.45       35.36     11.81 o 
   3   2  14      107.59      104.42     13.05 o 
   4   2  14       51.30       67.32     12.51 o 
   5   2  14       76.47       84.67     12.94 o 
   6   2  14      266.47      337.72     19.64 o 
   7   2  14      158.24      169.72     19.62 o 
   8   2  14       31.37       42.75     14.04 o 
   9   2  14        8.61       -1.18     10.49 o 
  10   2  14       42.08       39.00     22.00 o 
  11   2  14       40.84       37.21     20.19 o 
 -11   3  14       17.64        4.49     11.91 o 
 -10   3  14        2.01        7.71      9.88 o 
  -9   3  14       14.45       12.57     10.19 o 
  -8   3  14       21.61        7.18     10.45 o 
  -7   3  14      120.75       99.68     21.42 o 
  -6   3  14       55.21       52.86     13.83 o 
  -5   3  14      250.63      275.99     19.08 o 
  -4   3  14       45.79       41.04     11.14 o 
  -3   3  14      306.04      335.29     24.22 o 
  -2   3  14       53.18       56.18     12.68 o 
  -1   3  14       42.75       40.14     11.20 o 
   0   3  14       18.02       28.42      9.94 o 
   1   3  14       45.89       32.43     10.45 o 
   2   3  14       52.11       49.79     10.77 o 
   3   3  14      312.00      336.72     21.34 o 
   4   3  14       47.34       41.55     10.59 o 
   5   3  14      247.52      270.19     18.49 o 
   6   3  14       56.36       58.78     13.82 o 
   7   3  14      117.69      130.64     16.66 o 
   8   3  14       21.26       19.93     10.55 o 
   9   3  14       15.17       14.69     11.72 o 
  10   3  14        2.29       10.47     12.26 o 
  11   3  14       18.02       15.19     12.63 o 
 -11   4  14       18.95        3.54      9.25 o 
 -10   4  14        8.39        6.87      8.80 o 
  -9   4  14       19.29       20.90      7.48 o 
  -8   4  14       54.92       37.67     14.93 o 
  -7   4  14       13.32       -1.79      7.79 o 
  -6   4  14       14.49        8.56      8.76 o 
  -5   4  14      183.02      200.86     38.68 o 
  -4   4  14      165.70      215.51     20.28 o 
  -3   4  14       10.58        6.26      5.63 o 
  -2   4  14       95.33      103.21     11.87 o 
  -1   4  14      189.65      193.26     14.47 o 
   0   4  14      172.94      184.43     16.69 o 
   1   4  14      187.76      192.83     17.11 o 
   2   4  14       98.16      113.07     13.76 o 
   3   4  14       12.05        2.00      6.80 o 
   4   4  14      163.84      190.78     18.74 o 
   5   4  14      179.93      185.46     16.37 o 
   6   4  14       14.12       20.50     12.16 o 
   7   4  14       14.55       13.53      8.67 o 
   8   4  14       55.38       51.06     20.40 o 
   9   4  14       19.42       17.26     11.92 o 
  10   4  14        7.97       -2.50     10.08 o 
  11   4  14       18.55        7.29     13.26 o 
 -11   5  14       14.70       -0.07      8.24 o 
 -10   5  14      105.19        0.51      8.20 o 
  -9   5  14       43.90       16.84     14.00 o 
  -8   5  14       82.31       73.36     13.43 o 
  -7   5  14       15.58       10.32      6.31 o 
  -6   5  14      179.34      155.14     41.68 o 
  -5   5  14        4.41       -3.39      5.95 o 
  -4   5  14      177.66      166.87     33.89 o 
  -3   5  14       31.39       30.06      9.45 o 
  -2   5  14      440.97      516.99     20.34 o 
  -1   5  14       43.49       37.75     10.07 o 
   0   5  14        1.29       -5.81      6.36 o 
   1   5  14       41.75       34.78     10.32 o 
   2   5  14      431.16      521.82     24.57 o 
   3   5  14       32.88       36.33     10.43 o 
   4   5  14      177.27      196.22     17.83 o 
   5   5  14        4.20       -3.35      7.46 o 
   6   5  14      182.05      226.67     18.81 o 
   7   5  14       14.74       10.83      9.42 o 
   8   5  14       81.71       84.45     20.25 o 
   9   5  14       42.87       47.34     13.55 o 
  10   5  14      103.63        2.29     12.43 o 
  11   5  14       15.15        8.10      9.17 o 
 -10   6  14       10.11        1.34      6.10 o 
  -9   6  14       49.58        6.12     14.22 o 
  -8   6  14        8.73        1.49      4.47 o 
  -7   6  14       46.45       36.21     16.70 o 
  -6   6  14      266.84      300.74     16.44 o 
  -5   6  14       84.50       48.56     23.12 o 
  -4   6  14      225.28      263.92     16.34 o 
  -3   6  14      110.83      106.58     12.73 o 
  -2   6  14      102.13      125.24     14.53 o 
  -1   6  14       42.08       31.39      8.96 o 
   0   6  14       79.36       60.39     10.56 o 
   1   6  14       44.08       31.88     10.76 o 
   2   6  14      104.36      129.22     14.53 o 
   3   6  14      110.17      104.16     13.26 o 
   4   6  14      221.71      287.57     22.53 o 
   5   6  14       85.07      107.03     19.32 o 
   6   6  14      265.00      318.37     24.07 o 
   7   6  14       46.86       41.89     20.40 o 
   8   6  14        8.87        5.97      7.09 o 
   9   6  14       50.27       22.42     16.96 o 
  10   6  14       10.14       -0.33      8.13 o 
 -10   7  14        5.34       -1.43      6.61 o 
  -9   7  14       13.80        3.00      9.48 o 
  -8   7  14       20.63        8.62      8.20 o 
  -7   7  14      207.74      206.85     46.96 o 
  -6   7  14       16.75       18.48      8.70 o 
  -5   7  14       44.38       43.67     13.14 o 
  -4   7  14      351.74      394.69     17.90 o 
  -3   7  14      122.59      134.76     14.26 o 
  -2   7  14       60.22       62.30     10.15 o 
  -1   7  14      119.84      160.03     14.22 o 
   0   7  14        2.33       14.14      8.33 o 
   1   7  14      115.99      146.35     13.99 o 
   2   7  14       58.41       51.76     12.48 o 
   3   7  14      122.04      127.93     17.55 o 
   4   7  14      350.19      413.43     23.76 o 
   5   7  14       45.19       64.65     12.82 o 
   6   7  14       16.35       35.97     13.43 o 
   7   7  14      208.55      213.14     77.10 o 
   8   7  14       20.97        7.64      8.95 o 
   9   7  14       13.45        4.68      9.93 o 
  10   7  14        5.70        3.53      6.48 o 
  -9   8  14       12.37       -0.56      8.69 o 
  -8   8  14       81.81       31.54     21.37 o 
  -7   8  14       29.72       14.04      7.49 o 
  -6   8  14       23.04       12.84      6.46 o 
  -5   8  14       60.11       73.15     14.62 o 
  -4   8  14       32.91       21.79      7.97 o 
  -3   8  14       32.46       33.63      9.91 o 
  -2   8  14      218.37      218.81     14.76 o 
  -1   8  14       90.21       95.07     12.11 o 
   0   8  14      386.34      472.37     24.44 o 
   1   8  14       88.58      117.94     13.56 o 
   2   8  14      214.99      205.69     20.16 o 
   3   8  14       35.09       35.37     13.73 o 
   4   8  14       31.75       30.37     11.00 o 
   5   8  14       58.34       57.49     19.77 o 
   6   8  14       22.67        8.66     10.97 o 
   7   8  14       30.28       20.87     12.85 o 
   8   8  14       80.79       38.22     27.44 o 
   9   8  14       12.45       12.72      8.64 o 
  -9   9  14       14.15        8.95      9.36 o 
  -8   9  14       67.33       18.86     10.15 o 
  -7   9  14        9.06        5.81      9.11 o 
  -6   9  14        1.94       -1.85      4.35 o 
  -5   9  14       33.42       20.98      7.70 o 
  -4   9  14      162.35      177.75     26.65 o 
  -3   9  14       24.67       27.70      8.23 o 
  -2   9  14       25.15       11.95      7.91 o 
  -1   9  14      100.11      118.64     14.40 o 
   0   9  14      268.25      357.34     19.80 o 
   1   9  14       99.15      100.28     20.23 o 
   2   9  14       26.61       26.29     10.92 o 
   3   9  14       25.61       23.55     11.01 o 
   4   9  14      163.96      137.83     31.31 o 
   5   9  14       32.99       26.73     10.75 o 
   6   9  14        1.69        2.80      6.26 o 
   7   9  14        9.40       11.78     13.39 o 
   8   9  14       67.34       46.35     23.66 o 
   9   9  14       13.75        7.74     10.62 o 
  -8  10  14        3.00        2.48      6.09 o 
  -7  10  14       36.14       12.50     10.34 o 
  -6  10  14        6.82        1.14      5.04 o 
  -5  10  14      193.40      265.06     33.04 o 
  -4  10  14       77.91       31.11     19.48 o 
  -3  10  14        3.52        5.50      5.94 o 
  -2  10  14        4.07        9.54      6.22 o 
  -1  10  14       31.61       44.94     10.38 o 
   0  10  14        0.78       -0.29      4.60 o 
   1  10  14       33.16       37.61     11.89 o 
   2  10  14        4.53       -1.10      8.46 o 
   3  10  14        3.90        5.34      8.94 o 
   4  10  14       74.59       54.44     17.12 o 
   5  10  14      192.84      289.09     21.06 o 
   6  10  14        7.72        8.34     11.78 o 
   7  10  14       35.27       29.32     20.98 o 
   8  10  14        3.21        4.83      8.30 o 
  -7  11  14       10.83       -2.23      5.48 o 
  -6  11  14        4.77       -0.31      5.51 o 
  -5  11  14        2.31       -0.25      6.34 o 
  -4  11  14        9.76        2.44      4.95 o 
  -3  11  14       22.02       13.46      9.09 o 
  -2  11  14        8.01        4.30     10.62 o 
  -1  11  14       55.98       46.55     14.66 o 
   0  11  14       19.44       21.70     10.09 o 
   1  11  14       52.89       50.07     14.97 o 
   2  11  14        7.92       25.92      9.78 o 
   3  11  14       21.40       20.78     12.75 o 
   4  11  14       10.10        0.33      7.04 o 
   5  11  14        2.57        8.46      8.47 o 
   6  11  14        4.71       -6.80      6.80 o 
   7  11  14       10.33        7.30      6.17 o 
  -6  12  14      114.10      111.77     52.06 o 
  -5  12  14       20.05       12.37      6.80 o 
  -4  12  14       11.17        2.23      6.52 o 
  -3  12  14       29.20        8.40      9.67 o 
  -2  12  14       38.05       22.41     12.69 o 
  -1  12  14        9.24        4.39      8.83 o 
   0  12  14       29.50       38.38     12.63 o 
   1  12  14        9.56       15.43      9.98 o 
   2  12  14       38.09       49.03     13.84 o 
   3  12  14       30.92       13.93     12.97 o 
   4  12  14       10.66        0.89     14.33 o 
   5  12  14       20.51      -12.94     12.94 o 
   6  12  14      115.27       96.16     53.73 o 
  -5  13  14        8.20        0.56     10.07 o 
  -4  13  14        6.91        6.06      7.74 o 
  -3  13  14       27.28        2.73      8.26 o 
  -2  13  14       22.88       20.26     11.24 o 
  -1  13  14        9.51       14.69      9.69 o 
   0  13  14       82.62       75.27     22.03 o 
   1  13  14        9.14       14.37      9.98 o 
   2  13  14       24.31       22.14     11.55 o 
   3  13  14       26.86       11.79     16.37 o 
   4  13  14        6.62       15.99      9.44 o 
   5  13  14        8.07       32.85     19.42 o 
  -2  14  14       76.70       84.27     28.85 o 
  -1  14  14        5.67        8.36      7.84 o 
   0  14  14        4.22       13.70      9.76 o 
   1  14  14        6.15        3.55      9.63 o 
   2  14  14       77.53       65.29     20.07 o 
   1   0  15      250.21      337.43     21.67 o 
   2   0  15      310.66      383.82     22.96 o 
   3   0  15      301.56      375.07     22.78 o 
   4   0  15      189.24      203.89     20.48 o 
   5   0  15        5.76        5.40      7.55 o 
   6   0  15       15.34       15.66     10.14 o 
   7   0  15       14.83       14.98      9.72 o 
   8   0  15       67.70       91.09     16.63 o 
   9   0  15       46.80       56.94     20.04 o 
  10   0  15      123.74      133.73     29.02 o 
  11   0  15       20.60       35.53     16.06 o 
 -11   1  15       42.04       48.44     17.23 o 
 -10   1  15       20.63       24.65     15.05 o 
  -9   1  15       35.19       67.51     17.73 o 
  -8   1  15        5.00       17.32     11.91 o 
  -7   1  15        0.01        0.10      7.89 o 
  -6   1  15      136.57      145.10     31.34 o 
  -5   1  15      390.31      414.40     26.82 o 
  -4   1  15        3.84        4.38      8.02 o 
  -3   1  15       15.85       11.93      9.76 o 
  -2   1  15       67.87       82.80     25.95 o 
  -1   1  15      355.84      394.89     23.34 o 
   0   1  15       14.84       29.72     11.04 o 
   1   1  15      357.80      426.61     23.88 o 
   2   1  15       70.31       97.93     16.51 o 
   3   1  15       15.49       20.10     10.00 o 
   4   1  15        4.66        6.70      7.37 o 
   5   1  15      382.17      453.45     25.76 o 
   6   1  15      133.54      142.08     20.74 o 
   7   1  15        0.04        0.55      8.10 o 
   8   1  15        4.87        6.52     12.34 o 
   9   1  15       35.34       54.06     17.34 o 
  10   1  15       20.75       22.92     14.60 o 
  11   1  15       42.60       33.54     18.67 o 
 -10   2  15       19.07       51.01     14.63 o 
  -9   2  15       30.26       28.27     14.28 o 
  -8   2  15       10.11        9.39      8.89 o 
  -7   2  15       10.14        9.96     10.79 o 
  -6   2  15       25.20        8.20     14.41 o 
  -5   2  15       90.45       90.00     19.32 o 
  -4   2  15      267.74      312.06     20.83 o 
  -3   2  15       39.26       22.38     11.74 o 
  -2   2  15      630.82      647.30     28.14 o 
  -1   2  15      387.94      421.88     23.18 o 
   0   2  15        0.70        0.24      5.11 o 
   1   2  15      388.41      406.37     27.19 o 
   2   2  15      622.17      638.87     30.14 o 
   3   2  15       38.73       28.30     10.10 o 
   4   2  15      266.75      274.65     39.37 o 
   5   2  15       90.64      122.09     15.00 o 
   6   2  15       25.70       44.49     12.26 o 
   7   2  15       10.15       21.72     10.99 o 
   8   2  15       10.98       11.25     11.99 o 
   9   2  15       30.13       68.82     17.78 o 
  10   2  15       19.07       10.62     13.65 o 
 -10   3  15        3.10       11.94     12.92 o 
  -9   3  15       29.26       27.95     14.07 o 
  -8   3  15       17.57       24.92     12.40 o 
  -7   3  15        1.43        1.41      8.48 o 
  -6   3  15      308.93      401.61     25.87 o 
  -5   3  15      149.15      146.92     30.17 o 
  -4   3  15       18.68       17.50     11.96 o 
  -3   3  15      122.06      106.23     23.80 o 
  -2   3  15       82.35       64.92     18.72 o 
  -1   3  15      651.63      662.91     35.18 o 
   0   3  15       14.14       15.25      8.29 o 
   1   3  15      649.10      698.67     25.69 o 
   2   3  15       82.00       82.72     13.66 o 
   3   3  15      117.87      107.39     20.04 o 
   4   3  15       17.55       19.48     10.20 o 
   5   3  15      153.73      152.04     22.35 o 
   6   3  15      311.35      419.35     23.36 o 
   7   3  15        1.63        6.69      8.83 o 
   8   3  15       17.99       39.48     17.37 o 
   9   3  15       29.56       36.36     13.56 o 
  10   3  15        3.07       15.68     11.42 o 
 -10   4  15        0.07       -6.83     10.72 o 
  -9   4  15       37.44       44.12     18.05 o 
  -8   4  15        6.40        1.55      5.50 o 
  -7   4  15       96.40       53.67     26.85 o 
  -6   4  15       42.95       30.72     11.27 o 
  -5   4  15       96.45       76.05     27.35 o 
  -4   4  15      113.69       94.73     30.58 o 
  -3   4  15      149.55      164.67     27.12 o 
  -2   4  15      123.08      132.48     15.23 o 
  -1   4  15       12.66       13.34      8.06 o 
   0   4  15      105.51      101.72     18.14 o 
   1   4  15       11.30       12.80      9.55 o 
   2   4  15      123.74      112.07     20.26 o 
   3   4  15      151.62      161.99     25.30 o 
   4   4  15      112.91      122.85     21.86 o 
   5   4  15       96.90      109.93     18.66 o 
   6   4  15       42.70       30.85     15.60 o 
   7   4  15       94.26       92.31     22.00 o 
   8   4  15        6.54        1.17     10.98 o 
   9   4  15       36.99       50.82     16.17 o 
  10   4  15        0.07      -10.14     10.14 o 
 -10   5  15       43.94       16.05     15.35 o 
  -9   5  15        1.79        5.64      5.29 o 
  -8   5  15       16.43        3.32      7.57 o 
  -7   5  15       21.64       13.46      8.47 o 
  -6   5  15      127.23      134.44     24.24 o 
  -5   5  15        8.73        2.28      7.34 o 
  -4   5  15      122.43      132.23     22.07 o 
  -3   5  15       18.65       22.83      8.85 o 
  -2   5  15      202.51      275.72     16.92 o 
  -1   5  15       87.53      103.10     14.09 o 
   0   5  15      571.23      597.67     25.42 o 
   1   5  15       87.09       70.63     14.67 o 
   2   5  15      203.47      240.08     36.45 o 
   3   5  15       18.99       16.45     10.74 o 
   4   5  15      120.09      117.93     18.81 o 
   5   5  15        8.90       12.31      9.10 o 
   6   5  15      125.86       85.61     42.13 o 
   7   5  15       22.66       18.35     12.56 o 
   8   5  15       16.19       30.02     10.62 o 
   9   5  15        1.84       10.10      6.18 o 
  10   5  15       44.02       37.85     20.97 o 
  -9   6  15        5.50        1.41      8.72 o 
  -8   6  15       14.73       23.97     12.77 o 
  -7   6  15       25.33       22.74     10.43 o 
  -6   6  15       68.12       36.84     17.00 o 
  -5   6  15        9.63        3.84      5.53 o 
  -4   6  15        5.90       12.31      7.38 o 
  -3   6  15       59.15       55.21     10.85 o 
  -2   6  15       87.59      111.78     13.59 o 
  -1   6  15       52.35       69.69     11.37 o 
   0   6  15      132.35      158.19     25.06 o 
   1   6  15       52.37       52.40     13.64 o 
   2   6  15       89.33       86.59     16.88 o 
   3   6  15       58.58       47.21     12.76 o 
   4   6  15        6.10       11.54     10.95 o 
   5   6  15        9.68       -0.80      9.19 o 
   6   6  15       66.56       80.19     23.38 o 
   7   6  15       25.45       19.48     11.77 o 
   8   6  15       15.68       29.28     13.36 o 
   9   6  15        5.36        7.64     10.01 o 
  -9   7  15       57.89       37.83     18.83 o 
  -8   7  15       25.79       23.34     11.28 o 
  -7   7  15       39.80       25.86     11.97 o 
  -6   7  15      124.42       88.19     27.93 o 
  -5   7  15       49.92       48.37     13.65 o 
  -4   7  15        5.58       14.24      8.35 o 
  -3   7  15        4.79        6.75      7.01 o 
  -2   7  15       27.47       37.32      9.30 o 
  -1   7  15       38.48       34.50     10.53 o 
   0   7  15        6.75        6.31      7.69 o 
   1   7  15       39.10       33.88     10.33 o 
   2   7  15       28.46       20.05     10.14 o 
   3   7  15        5.12        3.35      7.94 o 
   4   7  15        5.59        4.87     10.75 o 
   5   7  15       48.46       29.71     17.35 o 
   6   7  15      124.25      107.36     28.72 o 
   7   7  15       38.88       30.17     12.89 o 
   8   7  15       25.28        4.39     11.01 o 
   9   7  15       58.07       82.27     32.42 o 
  -8   8  15        5.97       11.93      8.65 o 
  -7   8  15       18.94       15.15     11.49 o 
  -6   8  15        2.95        7.10      6.62 o 
  -5   8  15       32.33       29.01     10.54 o 
  -4   8  15        9.62       13.49      7.27 o 
  -3   8  15       26.43       30.39      9.83 o 
  -2   8  15       24.98       35.92     10.17 o 
  -1   8  15       45.52       56.29     12.71 o 
   0   8  15       27.18       37.19     10.86 o 
   1   8  15       46.04       56.41     11.77 o 
   2   8  15       25.03       13.22     10.37 o 
   3   8  15       25.49       11.59     11.35 o 
   4   8  15        9.67        7.18     10.57 o 
   5   8  15       32.77       17.31     11.97 o 
   6   8  15        2.86       -0.43      8.82 o 
   7   8  15       19.93       18.28     16.42 o 
   8   8  15        6.13        2.80      9.54 o 
  -8   9  15       18.98       15.14     14.87 o 
  -7   9  15       23.86       17.57     12.35 o 
  -6   9  15       29.46       22.81     14.46 o 
  -5   9  15        0.09       -1.59      6.01 o 
  -4   9  15       12.60        5.03      7.29 o 
  -3   9  15       14.02        5.26      6.24 o 
  -2   9  15       60.99       61.03     11.26 o 
  -1   9  15       36.80       38.27     11.91 o 
   0   9  15        0.64       -0.46      4.64 o 
   1   9  15       36.42       41.26     13.42 o 
   2   9  15       60.17       55.58     16.48 o 
   3   9  15       14.62        2.56      8.08 o 
   4   9  15       12.09       18.17     11.86 o 
   5   9  15        0.04       -2.27      7.69 o 
   6   9  15       31.19       30.44     15.53 o 
   7   9  15       24.67       19.63     15.19 o 
   8   9  15       18.98       22.70     18.79 o 
  -7  10  15       25.85       29.85     14.89 o 
  -6  10  15        3.41        1.36      7.29 o 
  -5  10  15       12.66        3.00      6.62 o 
  -4  10  15        9.53        1.55      6.63 o 
  -3  10  15       18.38        9.60      8.82 o 
  -2  10  15       44.71       52.15     15.75 o 
  -1  10  15       41.03       43.36      9.92 o 
   0  10  15       13.25        4.54      8.33 o 
   1  10  15       40.67       18.94     13.52 o 
   2  10  15       44.40       34.51     16.57 o 
   3  10  15       18.23       27.46     13.74 o 
   4  10  15        9.80        8.89      8.83 o 
   5  10  15       12.74        3.81      8.43 o 
   6  10  15        3.18        8.93     11.74 o 
   7  10  15       25.74       14.88     11.40 o 
  -6  11  15       83.78       54.88     28.77 o 
  -5  11  15       85.30       40.17     24.33 o 
  -4  11  15       43.96       12.52      9.91 o 
  -3  11  15        3.67       -0.11      6.23 o 
  -2  11  15        5.66        6.59      7.73 o 
  -1  11  15       15.11       13.08      8.88 o 
   0  11  15        9.37       13.81     12.07 o 
   1  11  15       14.89        4.50     10.04 o 
   2  11  15        5.72       -1.59      8.38 o 
   3  11  15        4.23        5.07      8.71 o 
   4  11  15       43.45       20.22     13.67 o 
   5  11  15       85.11      106.79     48.65 o 
   6  11  15       82.69       35.55     23.71 o 
  -4  12  15       17.42       10.09      8.82 o 
  -3  12  15       40.27       21.73     15.20 o 
  -2  12  15       23.39       24.37     13.51 o 
  -1  12  15       20.80       24.96     11.70 o 
   0  12  15        0.21       -1.15      7.46 o 
   1  12  15       21.91        7.35     10.97 o 
   2  12  15       23.31       16.15     11.31 o 
   3  12  15       38.97       19.62     13.57 o 
   4  12  15       17.37       -3.44      8.47 o 
  -2  13  15       15.39       12.41     10.53 o 
  -1  13  15       14.35       12.94     11.59 o 
   0  13  15       19.77       14.38     12.46 o 
   1  13  15       14.23       17.90     17.42 o 
   2  13  15       15.91       14.78     10.54 o 
   0   0  16      171.14      137.48     95.14 o 
   1   0  16       25.06       14.32     11.30 o 
   2   0  16       36.09       35.25     17.57 o 
   3   0  16       94.78       55.52     27.48 o 
   4   0  16       27.38       34.22     12.71 o 
   5   0  16       23.78        7.20     10.40 o 
   6   0  16       11.73       27.64     13.23 o 
   7   0  16       32.20       19.20     10.85 o 
   8   0  16        3.98       23.79     13.76 o 
   9   0  16        0.02        1.60      9.17 o 
  10   0  16        2.36       -7.46     10.14 o 
 -10   1  16       20.48       30.05     16.38 o 
  -9   1  16        9.93       25.46     12.89 o 
  -8   1  16       28.37       52.22     15.96 o 
  -7   1  16       13.11        8.30     10.22 o 
  -6   1  16       53.10       34.06     15.97 o 
  -5   1  16       91.57       46.03     26.13 o 
  -4   1  16       63.13       59.47     17.00 o 
  -3   1  16        0.24       -0.07      9.10 o 
  -2   1  16      254.83      308.52     22.43 o 
  -1   1  16      223.97      155.62     65.09 o 
   0   1  16       27.54       21.00     11.23 o 
   1   1  16      219.63      237.24     49.33 o 
   2   1  16      254.90      305.65     24.97 o 
   3   1  16        0.12       -3.07      7.77 o 
   4   1  16       61.98       57.48     16.18 o 
   5   1  16       89.98       44.83     24.51 o 
   6   1  16       51.98       30.14     14.84 o 
   7   1  16       12.79       22.57     13.52 o 
   8   1  16       28.01       54.45     15.79 o 
   9   1  16        9.43       30.50     16.51 o 
  10   1  16       19.82       34.18     14.41 o 
  -9   2  16        8.64        7.50     12.96 o 
  -8   2  16       33.57       38.04     14.99 o 
  -7   2  16       56.71       43.58     16.43 o 
  -6   2  16       35.49       32.08     17.49 o 
  -5   2  16       35.79       21.40     13.20 o 
  -4   2  16      154.82      124.05     26.68 o 
  -3   2  16      142.97      128.86     29.96 o 
  -2   2  16       30.40       18.59     11.21 o 
  -1   2  16       52.18       18.23     13.11 o 
   0   2  16       13.55       11.01     10.49 o 
   1   2  16       52.51       37.74     19.20 o 
   2   2  16       28.91       11.93     10.21 o 
   3   2  16      143.94      115.46     32.80 o 
   4   2  16      152.46      107.21     34.00 o 
   5   2  16       35.82       15.70     12.00 o 
   6   2  16       33.34       29.82     12.16 o 
   7   2  16       57.74       60.37     16.91 o 
   8   2  16       32.64       40.73     16.24 o 
   9   2  16        8.23       28.31     12.69 o 
  -9   3  16       34.59       51.55     18.97 o 
  -8   3  16       59.48       64.45     22.40 o 
  -7   3  16      106.27       63.13     31.60 o 
  -6   3  16        3.24       -2.68     10.92 o 
  -5   3  16      141.69      141.03     58.15 o 
  -4   3  16        1.20       -0.08      8.54 o 
  -3   3  16      159.27      195.13     46.89 o 
  -2   3  16        5.74        1.77      7.56 o 
  -1   3  16       49.60       26.41     15.75 o 
   0   3  16      128.22       71.46     26.77 o 
   1   3  16       51.95       35.87     12.36 o 
   2   3  16        6.44        1.64      7.06 o 
   3   3  16      157.93      127.50     43.49 o 
   4   3  16        1.16       10.86      8.63 o 
   5   3  16      141.57      143.01     59.02 o 
   6   3  16        3.53       17.26      9.71 o 
   7   3  16      108.07      120.76     19.40 o 
   8   3  16       59.08       92.66     17.23 o 
   9   3  16       34.75       55.60     16.08 o 
  -9   4  16       11.93        4.77     11.58 o 
  -8   4  16        3.74        9.56      7.66 o 
  -7   4  16       24.10       17.03      9.79 o 
  -6   4  16       53.87       28.75     17.79 o 
  -5   4  16       59.37       39.71     13.54 o 
  -4   4  16       14.43       29.87      9.44 o 
  -3   4  16       73.30       65.59     12.78 o 
  -2   4  16       61.29       53.25     11.04 o 
  -1   4  16       39.18       40.15     12.88 o 
   0   4  16        0.11        4.66      7.57 o 
   1   4  16       38.05       26.00     11.92 o 
   2   4  16       62.55       28.81     11.81 o 
   3   4  16       76.25       58.71     20.76 o 
   4   4  16       14.19        8.21     10.34 o 
   5   4  16       62.22       55.12     27.32 o 
   6   4  16       54.54       37.13     18.34 o 
   7   4  16       25.21       14.90     12.85 o 
   8   4  16        3.68        5.80     10.50 o 
   9   4  16       11.85       21.96     11.79 o 
  -9   5  16        1.75        3.94     12.03 o 
  -8   5  16       27.22       13.24     11.27 o 
  -7   5  16       44.38       28.34     11.87 o 
  -6   5  16      125.03       59.81     33.34 o 
  -5   5  16        6.33       -3.64      5.42 o 
  -4   5  16       12.11        4.16      6.72 o 
  -3   5  16      183.77      281.71     19.05 o 
  -2   5  16       44.14       53.25     11.31 o 
  -1   5  16       65.56       72.51     12.04 o 
   0   5  16       20.48       20.01      9.80 o 
   1   5  16       64.37       35.97     13.98 o 
   2   5  16       45.35       13.21     13.24 o 
   3   5  16      186.51      239.38     38.09 o 
   4   5  16       11.80        1.23      8.17 o 
   5   5  16        6.79        2.60      6.95 o 
   6   5  16      123.83      116.00     49.16 o 
   7   5  16       45.23       48.68     14.89 o 
   8   5  16       27.22       39.79     13.23 o 
   9   5  16        1.93        6.20     11.71 o 
  -8   6  16       12.26        9.52     11.94 o 
  -7   6  16       36.33       34.43     14.56 o 
  -6   6  16       36.76       33.01     14.66 o 
  -5   6  16        6.44        3.24      4.27 o 
  -4   6  16       40.28       44.62     11.67 o 
  -3   6  16       22.16       30.87     10.58 o 
  -2   6  16        4.66        5.32      6.18 o 
  -1   6  16       69.57      107.82     12.91 o 
   0   6  16        2.58        6.03      8.08 o 
   1   6  16       70.15       33.52     20.81 o 
   2   6  16        4.29       -0.99      7.15 o 
   3   6  16       22.33       11.27     11.02 o 
   4   6  16       39.94       -0.63     11.78 o 
   5   6  16        6.53       -5.22      6.27 o 
   6   6  16       38.26       49.09     13.97 o 
   7   6  16       36.46       55.05     14.78 o 
   8   6  16       12.12       11.55     12.47 o 
  -8   7  16       14.13       12.78     11.14 o 
  -7   7  16       15.44        7.75      8.86 o 
  -6   7  16       13.87       15.21     11.13 o 
  -5   7  16       14.19       11.13      9.08 o 
  -4   7  16      107.17      100.71     34.39 o 
  -3   7  16       18.95       26.28      9.10 o 
  -2   7  16        0.09        1.87      6.23 o 
  -1   7  16       20.12       24.65      9.43 o 
   0   7  16      148.87      104.75     34.22 o 
   1   7  16       21.40       10.68     10.22 o 
   2   7  16        0.19        1.86      7.25 o 
   3   7  16       18.79        0.03     12.14 o 
   4   7  16      107.36       -0.75     16.60 o 
   5   7  16       14.41       17.68     13.73 o 
   6   7  16       13.21       20.18     12.15 o 
   7   7  16       15.84        3.37      9.66 o 
   8   7  16       13.64        0.64      9.93 o 
  -7   8  16       40.75       41.49     25.76 o 
  -6   8  16       13.41        8.49      8.65 o 
  -5   8  16       16.09        7.04      7.06 o 
  -4   8  16       48.23       32.56     10.84 o 
  -3   8  16       11.24       12.06      8.01 o 
  -2   8  16       52.08       35.24     13.44 o 
  -1   8  16       13.60        7.72      8.42 o 
   0   8  16       54.95       61.61     22.84 o 
   1   8  16       14.22       14.82      9.30 o 
   2   8  16       50.97       19.29     16.16 o 
   3   8  16       10.31       -2.14      9.10 o 
   4   8  16       48.43       17.06     14.44 o 
   5   8  16       16.08       -1.39      9.98 o 
   6   8  16       13.80       11.22     12.21 o 
   7   8  16       39.69       49.06     19.88 o 
  -6   9  16       29.73       16.75     11.06 o 
  -5   9  16       34.17       34.78     14.73 o 
  -4   9  16        8.81        7.05      7.05 o 
  -3   9  16       14.83       13.37      9.98 o 
  -2   9  16       43.48       44.10     11.99 o 
  -1   9  16        0.40       -0.28      8.04 o 
   0   9  16       49.79       34.06     14.59 o 
   1   9  16        0.31        9.38      9.68 o 
   2   9  16       42.97       18.16     18.10 o 
   3   9  16       14.66       -2.54      9.53 o 
   4   9  16        9.06        1.27      8.88 o 
   5   9  16       34.49       30.87     19.73 o 
   6   9  16       29.16       24.28     14.06 o 
  -5  10  16        6.15        9.31      8.16 o 
  -4  10  16       76.67       34.12     23.42 o 
  -3  10  16       20.06        9.31      7.39 o 
  -2  10  16       15.20       25.39     11.51 o 
  -1  10  16        4.31        3.01      7.26 o 
   0  10  16        0.02        2.13      8.33 o 
   1  10  16        4.07        1.05      7.79 o 
   2  10  16       14.57        9.82     13.17 o 
   3  10  16       20.31       -0.26      8.97 o 
   4  10  16       75.80       82.11     36.13 o 
   5  10  16        6.12        4.91     11.51 o 
  -4  11  16       37.12       23.30     17.03 o 
  -3  11  16       22.76        6.12      8.79 o 
  -2  11  16        6.81        2.05     11.71 o 
  -1  11  16       41.41       49.88     15.43 o 
   0  11  16       33.36       21.77     13.60 o 
   1  11  16       41.83       11.81     12.78 o 
   2  11  16        7.26       12.88     11.27 o 
   3  11  16       22.71       27.13     15.67 o 
   4  11  16       37.33       42.61     17.29 o 
  -2  12  16        2.35       -4.11      8.47 o 
  -1  12  16        2.59       -1.14     11.27 o 
   0  12  16        2.17        0.71      6.97 o 
   1  12  16        2.62       21.62     10.51 o 
   2  12  16        2.42        4.29      7.64 o 
   1   0  17        3.61        3.50      8.46 o 
   2   0  17       68.75        2.00      8.59 o 
   3   0  17       46.01       26.81     20.54 o 
   4   0  17       13.39       -9.65     12.65 o 
   5   0  17        5.82        4.90      9.33 o 
   6   0  17        2.74       -0.06     11.17 o 
   7   0  17       19.13       11.20     10.30 o 
   8   0  17        1.52       -3.28     11.01 o 
  -8   1  17        7.88       15.18     13.27 o 
  -7   1  17       23.15       23.56     12.91 o 
  -6   1  17       13.76       18.96     10.22 o 
  -5   1  17       34.87       21.87     14.21 o 
  -4   1  17        8.97       18.94     13.52 o 
  -3   1  17       11.66       -0.84     13.63 o 
  -2   1  17       71.62       19.10     17.39 o 
  -1   1  17      286.16      395.04     26.08 o 
   0   1  17        5.79       -0.13      7.09 o 
   1   1  17      283.39      427.60     26.79 o 
   2   1  17       70.17       17.62     13.83 o 
   3   1  17       11.33       25.50     18.75 o 
   4   1  17        8.60       11.56     10.53 o 
   5   1  17       35.32       10.79     11.03 o 
   6   1  17       13.26        3.08     11.02 o 
   7   1  17       22.63       24.25     13.80 o 
   8   1  17        8.05       19.44     12.85 o 
  -8   2  17        8.16       18.73     11.37 o 
  -7   2  17       33.54       20.03     15.86 o 
  -6   2  17        9.02       21.52     13.58 o 
  -5   2  17       63.48       48.33     21.58 o 
  -4   2  17       11.68        3.53      7.20 o 
  -3   2  17       67.40       40.02     24.98 o 
  -2   2  17       29.97       -0.72     14.65 o 
  -1   2  17       24.31       11.43     11.67 o 
   0   2  17        3.63        5.83      9.34 o 
   1   2  17       24.88        7.02     12.75 o 
   2   2  17       30.83       20.81     13.31 o 
   3   2  17       65.47       40.14     24.07 o 
   4   2  17       11.68       -0.68      7.32 o 
   5   2  17       61.97       45.70     28.18 o 
   6   2  17        9.14        6.86     10.32 o 
   7   2  17       33.50       52.39     15.09 o 
   8   2  17        8.30       31.84     13.93 o 
  -8   3  17       14.62        8.67     10.98 o 
  -7   3  17        5.49        3.56     12.69 o 
  -6   3  17        5.37       11.30     10.83 o 
  -5   3  17       12.06        7.53     14.40 o 
  -4   3  17       26.55        8.96     11.55 o 
  -3   3  17      107.15       66.49     36.32 o 
  -2   3  17        7.49        0.03      9.28 o 
  -1   3  17        9.54        6.13      8.20 o 
   0   3  17       49.58       24.80     13.26 o 
   1   3  17       10.28        0.67      7.79 o 
   2   3  17        6.78       12.23      9.62 o 
   3   3  17      106.08       32.09     20.46 o 
   4   3  17       26.11        2.60      8.12 o 
   5   3  17       11.83       21.31     11.41 o 
   6   3  17        5.71        6.10     10.24 o 
   7   3  17        5.35       22.64     12.98 o 
   8   3  17       14.00       18.42     12.61 o 
  -8   4  17       30.58       40.00     19.30 o 
  -7   4  17       19.65       15.49      9.72 o 
  -6   4  17        9.79       11.16      9.17 o 
  -5   4  17        4.35        6.36      8.71 o 
  -4   4  17       25.84       27.30     12.12 o 
  -3   4  17       48.74       40.46     15.84 o 
  -2   4  17       18.31       12.56      8.25 o 
  -1   4  17       13.93       12.81      8.75 o 
   0   4  17       74.34        3.46      8.93 o 
   1   4  17       13.75        3.14     10.57 o 
   2   4  17       18.15        1.20      8.67 o 
   3   4  17       49.38       15.20     12.08 o 
   4   4  17       27.30       13.48     12.84 o 
   5   4  17        4.24       20.36     13.93 o 
   6   4  17        8.86       11.56     12.01 o 
   7   4  17       19.97       10.20     12.19 o 
   8   4  17       30.70       40.80     21.36 o 
  -7   5  17       84.11       96.85     34.82 o 
  -6   5  17        3.80        8.46      8.87 o 
  -5   5  17       44.81       20.69     11.77 o 
  -4   5  17       12.94       15.01      8.42 o 
  -3   5  17        5.28        3.54      8.33 o 
  -2   5  17       93.27       99.57     20.87 o 
  -1   5  17       61.00       75.66     26.70 o 
   0   5  17        0.34        2.72      8.48 o 
   1   5  17       60.73       14.99     14.20 o 
   2   5  17       94.71       -1.77     13.31 o 
   3   5  17        5.70        3.08      7.79 o 
   4   5  17       12.78        0.41      9.52 o 
   5   5  17       44.56       27.97     15.87 o 
   6   5  17        3.89       19.36     11.86 o 
   7   5  17       82.95      114.61     47.93 o 
  -7   6  17       15.55       11.34     12.58 o 
  -6   6  17       10.16       20.98     10.29 o 
  -5   6  17       23.47       10.35      9.41 o 
  -4   6  17       13.65       21.30      8.75 o 
  -3   6  17       48.70       48.56     15.14 o 
  -2   6  17       46.27       56.34     12.30 o 
  -1   6  17        4.89        2.27      8.44 o 
   0   6  17       51.97       20.49     14.61 o 
   1   6  17        5.14        3.54      8.07 o 
   2   6  17       45.30        1.41     12.44 o 
   3   6  17       48.73       -2.06     11.39 o 
   4   6  17       13.81        0.63     10.03 o 
   5   6  17       24.77       28.32     14.83 o 
   6   6  17       10.16       25.62     15.18 o 
   7   6  17       16.34       13.79     12.06 o 
  -6   7  17       62.70       36.60     21.79 o 
  -5   7  17        6.38        6.39      6.44 o 
  -4   7  17       27.03       19.19     10.36 o 
  -3   7  17       47.32       53.45     14.32 o 
  -2   7  17       32.24       34.41     11.48 o 
  -1   7  17        4.29       10.19      7.46 o 
   0   7  17        1.03        2.16      7.33 o 
   1   7  17        4.01       -6.12      6.12 o 
   2   7  17       31.76       15.14     11.98 o 
   3   7  17       47.72        0.59     12.99 o 
   4   7  17       27.54       -2.19     11.47 o 
   5   7  17        6.36       -3.33      9.83 o 
   6   7  17       63.17       61.02     17.91 o 
  -6   8  17       10.43        0.68     12.01 o 
  -5   8  17       36.04       23.73     11.16 o 
  -4   8  17        4.41        4.59      6.49 o 
  -3   8  17       27.70       20.24      9.29 o 
  -2   8  17        5.42       -1.54      6.14 o 
  -1   8  17        8.52        4.74      7.63 o 
   0   8  17       37.45       27.05     11.21 o 
   1   8  17        8.12        3.81      7.86 o 
   2   8  17        5.89        1.80      6.61 o 
   3   8  17       27.93       -0.20     12.56 o 
   4   8  17        3.89       -1.90     12.63 o 
   5   8  17       36.05       29.66     18.29 o 
   6   8  17        9.95        6.56     12.11 o 
  -5   9  17        7.09        4.33      8.91 o 
  -4   9  17       98.34       91.00     31.81 o 
  -3   9  17       11.33       19.49     13.04 o 
  -2   9  17        1.13       -6.53      7.72 o 
  -1   9  17        8.49        6.51      9.07 o 
   0   9  17        1.25       -0.19      7.39 o 
   1   9  17        8.55        2.60      9.80 o 
   2   9  17        1.27       -4.15     10.51 o 
   3   9  17       10.81        6.67     14.54 o 
   4   9  17       98.09       49.19     36.21 o 
   5   9  17        7.41       13.54     12.06 o 
  -3  10  17       22.29       25.82     10.63 o 
  -2  10  17       27.75       17.38     10.84 o 
  -1  10  17       14.57       23.02     10.99 o 
   0  10  17       19.90        3.40     11.05 o 
   1  10  17       15.00        7.65     14.68 o 
   2  10  17       27.81       13.27     14.94 o 
   3  10  17       22.25       15.99     16.30 o 
   0   0  18       21.84       -0.13      9.02 o 
   1   0  18        1.31       -2.12     11.83 o 
   2   0  18        1.27        4.12     10.20 o 
   3   0  18        6.05        6.14     13.46 o 
   4   0  18        8.43        1.35      7.45 o 
   5   0  18        3.38        0.97      8.62 o 
   6   0  18        0.38       -9.62     10.46 o 
   7   0  18       51.07       39.30     16.24 o 
  -7   1  18        6.81       -7.51      9.11 o 
  -6   1  18       40.67       21.82     14.12 o 
  -5   1  18        3.38       16.14     10.90 o 
  -4   1  18       47.96       28.07     21.47 o 
  -3   1  18        0.86       -0.47      8.33 o 
  -2   1  18        9.38        1.94     10.06 o 
  -1   1  18       11.88       -0.33     12.81 o 
   0   1  18       13.95       -1.37      8.05 o 
   1   1  18       11.67       -6.05     10.40 o 
   2   1  18        9.63        1.56      9.85 o 
   3   1  18        0.76       -2.57      8.06 o 
   4   1  18       48.63       18.28     18.59 o 
   5   1  18        3.79       -0.39     10.58 o 
   6   1  18       40.63       25.80     16.76 o 
   7   1  18        7.23        0.42      8.56 o 
  -7   2  18       50.84       75.00     28.46 o 
  -6   2  18        8.63       11.31     11.16 o 
  -5   2  18       13.21       21.55     12.97 o 
  -4   2  18       13.29        0.28      9.42 o 
  -3   2  18       19.17       -1.61     13.07 o 
  -2   2  18        3.05        0.66      5.22 o 
  -1   2  18        9.37        3.17     12.50 o 
   0   2  18       29.80        1.00      9.32 o 
   1   2  18        9.96        1.77      8.10 o 
   2   2  18        3.12       -0.41      4.76 o 
   3   2  18       19.62       17.94     13.26 o 
   4   2  18       13.28        6.13      9.02 o 
   5   2  18       13.10        6.17     11.97 o 
   6   2  18        8.69        1.30     11.72 o 
   7   2  18       50.19       55.39     20.12 o 
  -7   3  18       20.37       16.55     11.63 o 
  -6   3  18       23.83       33.63     16.83 o 
  -5   3  18       21.98        8.17     13.07 o 
  -4   3  18       92.79       47.87     32.58 o 
  -3   3  18       16.79        7.57     11.63 o 
  -2   3  18       18.01        0.19      7.97 o 
  -1   3  18       24.09        3.86      8.05 o 
   0   3  18        0.30       -5.77      9.54 o 
   1   3  18       24.55       -0.33      9.41 o 
   2   3  18       18.46        3.78      8.07 o 
   3   3  18       15.90        7.44      9.46 o 
   4   3  18       94.61       55.70     37.02 o 
   5   3  18       22.98       19.93     12.15 o 
   6   3  18       23.80        9.72     12.12 o 
   7   3  18       19.87        8.16     14.42 o 
  -6   4  18       25.17       14.37     10.00 o 
  -5   4  18        1.93        7.13      9.62 o 
  -4   4  18        2.19        7.99      8.96 o 
  -3   4  18        6.54       10.27      8.85 o 
  -2   4  18       54.76       -3.95      8.10 o 
  -1   4  18       11.05        4.67     11.41 o 
   0   4  18       41.89       16.84     10.98 o 
   1   4  18       11.01       -0.96      6.59 o 
   2   4  18       55.22        0.61      7.40 o 
   3   4  18        6.55        3.09     11.56 o 
   4   4  18        2.11        3.25     12.61 o 
   5   4  18        1.90        2.94      8.99 o 
   6   4  18       25.83        9.47     13.78 o 
  -6   5  18       39.76       15.74     11.49 o 
  -5   5  18       11.22       18.11     11.03 o 
  -4   5  18        9.29        2.22     10.61 o 
  -3   5  18       78.34       85.78     25.39 o 
  -2   5  18       34.33       32.61     15.38 o 
  -1   5  18       21.85       16.93      9.97 o 
   0   5  18       46.15       13.80     11.74 o 
   1   5  18       22.37       -0.56     10.88 o 
   2   5  18       34.30        0.35     10.67 o 
   3   5  18       75.89        1.18     15.95 o 
   4   5  18        9.99        3.49      9.45 o 
   5   5  18       11.84       25.48     15.98 o 
   6   5  18       39.53       19.55     14.32 o 
  -5   6  18        8.37       11.06      9.51 o 
  -4   6  18        5.50       13.90      8.92 o 
  -3   6  18       15.76       20.39     11.76 o 
  -2   6  18        1.50       -3.50      7.20 o 
  -1   6  18       45.09       50.34     14.83 o 
   0   6  18        5.76       13.41     10.30 o 
   1   6  18       45.03        8.67     14.33 o 
   2   6  18        1.50        0.74      8.93 o 
   3   6  18       15.14       -0.39      9.74 o 
   4   6  18        5.59        0.14     11.18 o 
   5   6  18        8.34       12.85     12.54 o 
  -4   7  18       10.60       19.68      9.48 o 
  -3   7  18       56.29       58.06     13.45 o 
  -2   7  18        5.92        6.47      9.71 o 
  -1   7  18        1.90       -2.25      8.49 o 
   0   7  18       18.69       16.25     11.72 o 
   1   7  18        1.78        7.76      8.43 o 
   2   7  18        5.95        5.33      9.28 o 
   3   7  18       56.00        2.86     17.80 o 
   4   7  18       11.14       -1.45     12.18 o 
  -3   8  18        2.18       -0.86      6.38 o 
  -2   8  18       35.53       29.11     12.07 o 
  -1   8  18       23.14       32.25     13.45 o 
   0   8  18        7.13        5.30      8.61 o 
   1   8  18       23.04       23.74     13.20 o 
   2   8  18       37.04       11.94     11.83 o 
   3   8  18        2.20        0.11      7.37 o 
  -1   9  18        8.82       24.27     15.39 o 
   0   9  18        9.08       -2.06      7.87 o 
   1   9  18        9.15        2.82     11.67 o 
   1   0  19        0.00        0.85      8.04 o 
   2   0  19       12.62        0.11      6.77 o 
   3   0  19        1.76       -2.92      9.82 o 
   4   0  19        6.95        5.64     10.12 o 
   5   0  19        1.22       13.20     12.01 o 
  -5   1  19       19.06       16.01     14.12 o 
  -4   1  19        2.04       -3.93      9.87 o 
  -3   1  19        9.26       -0.87      8.63 o 
  -2   1  19       29.49        4.77      9.98 o 
  -1   1  19        1.90       -6.39     13.10 o 
   0   1  19       33.41        1.77      9.01 o 
   1   1  19        2.11       -2.39     16.41 o 
   2   1  19       29.47        2.29      8.85 o 
   3   1  19        9.68        2.96      7.93 o 
   4   1  19        1.92       -2.26      8.95 o 
   5   1  19       19.37        3.55     13.33 o 
  -5   2  19       15.99        5.65     11.53 o 
  -4   2  19       14.73       -0.97     11.05 o 
  -3   2  19       10.26       -4.44      9.86 o 
  -2   2  19       22.93       -0.18      8.55 o 
  -1   2  19       20.31        0.97     10.33 o 
   0   2  19        3.06       -4.82      9.14 o 
   1   2  19       20.63       -2.75      7.61 o 
   2   2  19       23.48        1.61      7.75 o 
   3   2  19       10.34       11.59      9.86 o 
   4   2  19       14.80        3.63      8.44 o 
   5   2  19       16.90        8.00     11.15 o 
  -5   3  19       46.90       43.45     25.26 o 
  -4   3  19       18.41        9.15     10.90 o 
  -3   3  19       15.15       17.20     12.22 o 
  -2   3  19        5.56        2.45      8.66 o 
  -1   3  19        9.42       -5.42      8.51 o 
   0   3  19        1.51        5.54     10.70 o 
   1   3  19        9.81       -1.05      8.84 o 
   2   3  19        5.38        3.07      9.60 o 
   3   3  19       15.85        1.06     11.91 o 
   4   3  19       18.32       21.82     13.73 o 
   5   3  19       46.56       24.16     16.22 o 
  -4   4  19       55.17       48.90     18.26 o 
  -3   4  19        5.52        2.68      7.88 o 
  -2   4  19       25.66       14.17     13.04 o 
  -1   4  19        7.54       14.07      9.95 o 
   0   4  19       20.99        8.31     10.94 o 
   1   4  19        7.40        2.13     10.93 o 
   2   4  19       25.80        1.11      9.70 o 
   3   4  19        5.49        1.53      9.17 o 
   4   4  19       54.94       32.38     22.14 o 
  -4   5  19       34.73       12.00     11.03 o 
  -3   5  19       30.29       35.49     12.82 o 
  -2   5  19        2.69        3.13      6.92 o 
  -1   5  19       13.72        8.14     13.21 o 
   0   5  19        0.09        2.01      9.21 o 
   1   5  19       13.21        6.30     10.00 o 
   2   5  19        2.46       -1.92      7.33 o 
   3   5  19       30.57       -0.04     14.60 o 
   4   5  19       33.86       18.16     12.99 o 
  -3   6  19       87.32       99.74     17.76 o 
  -2   6  19        2.64        3.84      8.87 o 
  -1   6  19       13.29       -8.39      9.11 o 
   0   6  19        0.99        6.45      9.83 o 
   1   6  19       13.63        3.24      9.65 o 
   2   6  19        2.66        6.66     10.52 o 
   3   6  19       85.43       -0.23     16.16 o 
   0   7  19       10.74        8.77     11.07 o 
   0   0  20      142.31        4.50     16.94 o 
   1   0  20       16.63        5.31     12.96 o 
   2   0  20       80.47        3.37     15.57 o 
  -2   1  20       25.61        2.14      7.79 o 
  -1   1  20       13.13       -1.06     10.45 o 
   0   1  20        0.02        8.62     17.99 o 
   1   1  20       13.76       -0.45      9.51 o 
   2   1  20       26.10       -1.09      6.03 o 
  -2   2  20       15.74        0.48     10.80 o 
  -1   2  20        3.46       -1.17      8.62 o 
   0   2  20        0.42      -13.76     15.36 o 
   1   2  20        3.30       -1.35      9.27 o 
   2   2  20       15.16       -1.82      8.78 o 
  -1   3  20       32.49       26.25     22.17 o 
   0   3  20       19.26       12.18     11.85 o 
   1   3  20       32.32       -3.81     17.66 o 
                                                 
